# Supplementary material for: 4-(4-Hydroxybenzoyl)phenol mono­hydrate
Source: Acta Crystallogr Sect E Struct Rep Online. 2010 Oct 20;66(Pt 11):o2867. doi: 10.1107/S1600536810041425 (PMC3009157; doi:10.1107/S1600536810041425)
Supplement: Supplementary file 1 [file e-66-o2867-sup1.cif]

##############################################################################
###                                                                        ###
###        Electronic paper (Acta Crystallographica Section E)             ###
###                                                                        ###
##############################################################################
#                                                                            #
# This CIF contains the data in a paper accepted for publication in Acta     #
# Crystallographica Section E. It conforms to the requirements of Notes      #
# for Authors for Section E, and has been peer reviewed under the auspices   #
# of the IUCr Commission on Journals.                                        #
#                                                                            #
# Full details of the Crystallographic Information File format               #
# are given in the paper "The Crystallographic Information File (CIF):       #
# a New Standard Archive File for Crystallography" by S. R. Hall, F. H.      #
# Allen and I. D. Brown [Acta Cryst. (1991), A47, 655-685].                  #
#                                                                            #
# The current version of the core CIF dictionary is obtainable from          #
# ftp://ftp.iucr.org/pub/cif_core.dic. The current version number is 2.4.    #
#                                                                            #
# Software is freely available for graphical display of the structure(s) in  #
# this CIF.  For information consult the CIF home page http://www.iucr.org/  #
# cif/home.html                                                              #
#                                                                            #
# This file may be used for bona fide research purposes within the           #
# scientific community so long as proper attribution is given to the journal # 
# article from which it was obtained.                                        #
#                                                                            #
##############################################################################
                                             
data_global
_audit_creation_method     SHELXL-97
_journal_date_recd_electronic     2010-10-12
_journal_date_accepted     2010-10-14
_journal_name_full     'Acta Crystallographica, Section E'
_journal_year     2010
_journal_volume     66
_journal_issue     11
_journal_page_first     o2867
_journal_page_last     o2867
_journal_paper_category     QO
_journal_coeditor_code     ZS2075
_publ_contact_author
;
     Dr. Seik Weng Ng
     Department of Chemistry
     University of Malaya
     50603 Kuala Lumpur
     Malaysia
;
_publ_contact_author_email     seikweng@um.edu.my
_publ_contact_author_fax     '03 7967 4193'
_publ_contact_author_phone     '03 7967 6778'
_publ_section_title
;
4-(4-Hydroxybenzoyl)phenol monohydrate
;
loop_
    _publ_author_name
    _publ_author_address
    'Li, He-Ping'
;
     Key Laboratory of Polymer Materials of Gansu Province Ministry of Education
     College of Chemistry and Chemical Engineering
     Northwest Normal University
     Lanzhou 730070
     Gansu
     People's Republic of China
;
    'Yang, Yun-Xia'
;
     Key Laboratory of Polymer Materials of Gansu Province Ministry of Education
     College of Chemistry and Chemical Engineering
     Northwest Normal University
     Lanzhou 730070
     Gansu
     People's Republic of China
;
    'Ng, Seik Weng'
;
     Department of Chemistry
     University of Malaya
     50603 Kuala Lumpur
     Malaysia
;
_publ_section_synopsis     .
data_I
_audit_creation_method     SHELXL-97
_chemical_name_systematic
;
4-(4-Hydroxybenzoyl)phenol monohydrate
;
_chemical_name_common     ?
_chemical_formula_moiety     'C13 H10 O3, H2 O'
_chemical_formula_sum     'C13 H12 O4'
_chemical_formula_iupac     'C13 H10 O3, H2 O'
_chemical_formula_weight     232.23
_chemical_melting_point     ?
_symmetry_cell_setting     monoclinic
_symmetry_space_group_name_H-M     'P 21/c'
_symmetry_space_group_name_Hall     '-P 2ybc'
loop_
    _symmetry_equiv_pos_as_xyz
    'x, y, z'
    '-x, y+1/2, -z+1/2'
    '-x, -y, -z'
    'x, -y-1/2, z-1/2'
_cell_length_a     4.93980(10)
_cell_length_b     9.8273(2)
_cell_length_c     23.1446(4)
_cell_angle_alpha     90.00
_cell_angle_beta     94.5200(10)
_cell_angle_gamma     90.00
_cell_volume     1120.06(4)
_cell_formula_units_Z     4
_cell_measurement_reflns_used     3494
_cell_measurement_theta_min     2.7
_cell_measurement_theta_max     27.2
_cell_measurement_temperature     293(2)
_exptl_crystal_description     Block
_exptl_crystal_colour     Yellow
_exptl_crystal_size_max     0.45
_exptl_crystal_size_mid     0.30
_exptl_crystal_size_min     0.05
_exptl_crystal_density_diffrn     1.377
_exptl_crystal_density_meas     ?
_exptl_crystal_density_method     'not measured'
_exptl_crystal_F_000     488
_exptl_absorpt_coefficient_mu     0.102
_exptl_absorpt_correction_type     none
_diffrn_ambient_temperature     293(2)
_diffrn_radiation_type     MoK\a
_diffrn_radiation_wavelength     0.71073
_diffrn_radiation_source     'fine-focus sealed tube'
_diffrn_radiation_monochromator     graphite
_diffrn_measurement_device_type     'Bruker SMART APEX diffractometer'
_diffrn_measurement_method     '\w scans'
_diffrn_detector_area_resol_mean     ?
_diffrn_reflns_number     8356
_diffrn_reflns_av_R_equivalents     0.0166
_diffrn_reflns_av_sigmaI/netI     0.0175
_diffrn_reflns_theta_min     1.77
_diffrn_reflns_theta_max     27.50
_diffrn_reflns_theta_full     27.50
_diffrn_measured_fraction_theta_max     0.999
_diffrn_measured_fraction_theta_full     0.999
_diffrn_reflns_limit_h_min     -6
_diffrn_reflns_limit_h_max     6
_diffrn_reflns_limit_k_min     -11
_diffrn_reflns_limit_k_max     12
_diffrn_reflns_limit_l_min     -29
_diffrn_reflns_limit_l_max     29
_diffrn_standards_number     0
_diffrn_standards_interval_count     .
_diffrn_standards_interval_time     .
_diffrn_standards_decay_%     ?
_reflns_number_total     2572
_reflns_number_gt     2016
_reflns_threshold_expression     I>2\s(I)
_refine_ls_structure_factor_coef     Fsqd
_refine_ls_matrix_type     full
_refine_ls_R_factor_all     0.0529
_refine_ls_R_factor_gt     0.0402
_refine_ls_wR_factor_gt     0.1117
_refine_ls_wR_factor_ref     0.1231
_refine_ls_goodness_of_fit_ref     1.050
_refine_ls_restrained_S_all     1.049
_refine_ls_number_reflns     2572
_refine_ls_number_parameters     170
_refine_ls_number_restraints     4
_refine_ls_hydrogen_treatment     mixed
_refine_ls_weighting_scheme     calc
_refine_ls_weighting_details
         'calc w=1/[\s^2^(Fo^2^)+(0.0574P)^2^+0.2426P] where P=(Fo^2^+2Fc^2^)/3'
_atom_sites_solution_hydrogens     geom
_atom_sites_solution_primary     direct
_atom_sites_solution_secondary     difmap
_refine_ls_shift/su_max     0.001
_refine_ls_shift/su_mean     0.001
_refine_diff_density_max     0.216
_refine_diff_density_min     -0.173
_refine_ls_extinction_method     none
_refine_ls_extinction_coef     ?
loop_
    _atom_type_symbol
    _atom_type_description
    _atom_type_scat_dispersion_real
    _atom_type_scat_dispersion_imag
    _atom_type_scat_source
    'C' 'C' 0.0033 0.0016
                         'International Tables Vol C Tables 4.2.6.8 and 6.1.1.4'
    'H' 'H' 0.0000 0.0000
                         'International Tables Vol C Tables 4.2.6.8 and 6.1.1.4'
    'O' 'O' 0.0106 0.0060
                         'International Tables Vol C Tables 4.2.6.8 and 6.1.1.4'
_computing_data_collection     'APEX2 (Bruker, 2007)'
_computing_cell_refinement     'SAINT (Bruker, 2007)'
_computing_data_reduction     'SAINT (Bruker, 2007)'
_computing_structure_solution     'SHELXS97 (Sheldrick, 2008)'
_computing_structure_refinement     'SHELXL97 (Sheldrick, 2008)'
_computing_molecular_graphics     'X-Seed (Barbour, 2001)'
_computing_publication_material     'publCIF (Westrip, 2010)'
loop_
    _atom_site_type_symbol
    _atom_site_label
    _atom_site_fract_x
    _atom_site_fract_y
    _atom_site_fract_z
    _atom_site_U_iso_or_equiv
    _atom_site_adp_type
    _atom_site_calc_flag
    _atom_site_refinement_flags
    _atom_site_occupancy
    _atom_site_disorder_assembly
    _atom_site_disorder_group
    O O1 0.2714(2) 0.12226(11) 0.49586(5) 0.0570(3) Uani d D 1 . .
    O O2 0.5003(3) 0.68859(12) 0.38317(5) 0.0671(4) Uani d . 1 . .
    O O3 1.0143(3) 0.54977(14) 0.15066(5) 0.0634(3) Uani d D 1 . .
    O O1W 0.1638(3) 0.86726(12) 0.43550(5) 0.0554(3) Uani d D 1 . .
    C C1 0.5324(3) 0.57501(15) 0.36223(6) 0.0465(3) Uani d . 1 . .
    C C2 0.4542(3) 0.45204(15) 0.39381(6) 0.0442(3) Uani d . 1 . .
    C C3 0.2632(4) 0.46347(17) 0.43426(8) 0.0676(5) Uani d . 1 . .
    H H3A 0.1772 0.5466 0.4387 0.081 Uiso calc R 1 . .
    C C4 0.1979(4) 0.35531(17) 0.46788(8) 0.0668(5) Uani d . 1 . .
    H H4 0.0674 0.3653 0.4944 0.080 Uiso calc R 1 . .
    C C5 0.3249(3) 0.23209(15) 0.46244(6) 0.0454(3) Uani d . 1 . .
    C C6 0.5141(3) 0.21717(16) 0.42219(7) 0.0536(4) Uani d . 1 . .
    H H6 0.5993 0.1338 0.4180 0.064 Uiso calc R 1 . .
    C C7 0.5768(3) 0.32592(16) 0.38821(6) 0.0508(4) Uani d . 1 . .
    H H7 0.7037 0.3148 0.3610 0.061 Uiso calc R 1 . .
    C C8 0.6547(3) 0.56332(14) 0.30623(6) 0.0426(3) Uani d . 1 . .
    C C9 0.8488(3) 0.65824(16) 0.29241(7) 0.0509(4) Uani d . 1 . .
    H H9 0.8994 0.7271 0.3186 0.061 Uiso calc R 1 . .
    C C10 0.9667(3) 0.65163(17) 0.24064(7) 0.0552(4) Uani d . 1 . .
    H H10 1.1004 0.7139 0.2326 0.066 Uiso calc R 1 . .
    C C11 0.8866(3) 0.55235(15) 0.20044(6) 0.0459(3) Uani d . 1 . .
    C C12 0.6853(3) 0.46052(15) 0.21229(6) 0.0457(3) Uani d . 1 . .
    H H12A 0.6253 0.3962 0.1847 0.055 Uiso calc R 1 . .
    C C13 0.5745(3) 0.46505(14) 0.26519(6) 0.0451(3) Uani d . 1 . .
    H H13 0.4440 0.4013 0.2735 0.054 Uiso calc R 1 . .
    H H1 0.147(4) 0.141(2) 0.5179(8) 0.091(7) Uiso d D 1 . .
    H H3 0.946(5) 0.4859(19) 0.1296(9) 0.103(9) Uiso d D 1 . .
    H H11 0.260(4) 0.8047(19) 0.4233(10) 0.101(8) Uiso d D 1 . .
    H H12 0.262(5) 0.921(2) 0.4565(10) 0.111(9) Uiso d D 1 . .
loop_
    _atom_site_aniso_label
    _atom_site_aniso_U_11
    _atom_site_aniso_U_22
    _atom_site_aniso_U_33
    _atom_site_aniso_U_12
    _atom_site_aniso_U_13
    _atom_site_aniso_U_23
    O1 0.0723(7) 0.0453(6) 0.0572(7) -0.0005(5) 0.0286(6) 0.0009(5)
    O2 0.1019(10) 0.0421(6) 0.0609(7) 0.0052(6) 0.0298(7) -0.0063(5)
    O3 0.0714(8) 0.0729(8) 0.0487(6) -0.0131(6) 0.0223(6) -0.0028(6)
    O1W 0.0679(7) 0.0496(7) 0.0508(6) -0.0027(6) 0.0174(6) -0.0040(5)
    C1 0.0537(8) 0.0424(8) 0.0440(7) 0.0039(6) 0.0080(6) -0.0038(6)
    C2 0.0493(8) 0.0432(8) 0.0413(7) 0.0013(6) 0.0103(6) -0.0042(6)
    C3 0.0859(12) 0.0445(9) 0.0784(12) 0.0133(8) 0.0452(10) -0.0004(8)
    C4 0.0808(12) 0.0522(9) 0.0741(11) 0.0072(8) 0.0478(10) -0.0008(8)
    C5 0.0519(8) 0.0429(8) 0.0429(7) -0.0032(6) 0.0118(6) -0.0021(6)
    C6 0.0650(9) 0.0450(8) 0.0539(9) 0.0108(7) 0.0234(7) 0.0010(7)
    C7 0.0582(9) 0.0501(8) 0.0470(8) 0.0083(7) 0.0223(7) 0.0007(6)
    C8 0.0485(7) 0.0388(7) 0.0411(7) 0.0031(6) 0.0074(6) 0.0012(6)
    C9 0.0605(9) 0.0439(8) 0.0486(8) -0.0085(7) 0.0064(7) -0.0056(6)
    C10 0.0595(9) 0.0514(9) 0.0559(9) -0.0154(7) 0.0123(7) -0.0002(7)
    C11 0.0505(8) 0.0468(8) 0.0413(7) 0.0020(6) 0.0089(6) 0.0052(6)
    C12 0.0539(8) 0.0426(8) 0.0408(7) -0.0022(6) 0.0045(6) -0.0030(6)
    C13 0.0497(8) 0.0407(7) 0.0458(7) -0.0041(6) 0.0088(6) -0.0001(6)
_geom_special_details
;
All e.s.d.'s (except the e.s.d. in the dihedral angle between two l.s. planes)
are estimated using the full covariance matrix. The cell e.s.d.'s are taken
into account individually in the estimation of e.s.d.'s in distances, angles
and torsion angles; correlations between e.s.d.'s in cell parameters are only
used when they are defined by crystal symmetry. An approximate (isotropic)
treatment of cell e.s.d.'s is used for estimating e.s.d.'s involving l.s.
planes.
;
loop_
    _geom_bond_atom_site_label_1
    _geom_bond_atom_site_label_2
    _geom_bond_site_symmetry_2
    _geom_bond_distance
    _geom_bond_publ_flag
    O1 C5 . 1.3659(17) ?
    O1 H1 . 0.847(10) ?
    O2 C1 . 1.2322(18) ?
    O3 C11 . 1.3566(17) ?
    O3 H3 . 0.847(10) ?
    O1W H11 . 0.841(10) ?
    O1W H12 . 0.844(10) ?
    C1 C8 . 1.4771(19) ?
    C1 C2 . 1.479(2) ?
    C2 C3 . 1.385(2) ?
    C2 C7 . 1.390(2) ?
    C3 C4 . 1.371(2) ?
    C3 H3A . 0.9300 ?
    C4 C5 . 1.374(2) ?
    C4 H4 . 0.9300 ?
    C5 C6 . 1.3784(19) ?
    C6 C7 . 1.377(2) ?
    C6 H6 . 0.9300 ?
    C7 H7 . 0.9300 ?
    C8 C13 . 1.390(2) ?
    C8 C9 . 1.393(2) ?
    C9 C10 . 1.375(2) ?
    C9 H9 . 0.9300 ?
    C10 C11 . 1.384(2) ?
    C10 H10 . 0.9300 ?
    C11 C12 . 1.386(2) ?
    C12 C13 . 1.3810(19) ?
    C12 H12A . 0.9300 ?
    C13 H13 . 0.9300 ?
loop_
    _geom_angle_atom_site_label_1
    _geom_angle_atom_site_label_2
    _geom_angle_atom_site_label_3
    _geom_angle_site_symmetry_1
    _geom_angle_site_symmetry_3
    _geom_angle
    _geom_angle_publ_flag
    C5 O1 H1 . . 110.4(16) ?
    C11 O3 H3 . . 108.2(17) ?
    H11 O1W H12 . . 110(2) ?
    O2 C1 C8 . . 119.34(13) ?
    O2 C1 C2 . . 119.92(13) ?
    C8 C1 C2 . . 120.73(12) ?
    C3 C2 C7 . . 117.41(14) ?
    C3 C2 C1 . . 119.09(13) ?
    C7 C2 C1 . . 123.34(12) ?
    C4 C3 C2 . . 121.61(15) ?
    C4 C3 H3A . . 119.2 ?
    C2 C3 H3A . . 119.2 ?
    C3 C4 C5 . . 120.11(14) ?
    C3 C4 H4 . . 119.9 ?
    C5 C4 H4 . . 119.9 ?
    O1 C5 C4 . . 122.29(12) ?
    O1 C5 C6 . . 118.08(13) ?
    C4 C5 C6 . . 119.64(14) ?
    C7 C6 C5 . . 119.90(14) ?
    C7 C6 H6 . . 120.1 ?
    C5 C6 H6 . . 120.1 ?
    C6 C7 C2 . . 121.32(13) ?
    C6 C7 H7 . . 119.3 ?
    C2 C7 H7 . . 119.3 ?
    C13 C8 C9 . . 118.22(13) ?
    C13 C8 C1 . . 122.62(13) ?
    C9 C8 C1 . . 119.08(13) ?
    C10 C9 C8 . . 121.01(14) ?
    C10 C9 H9 . . 119.5 ?
    C8 C9 H9 . . 119.5 ?
    C9 C10 C11 . . 120.05(14) ?
    C9 C10 H10 . . 120.0 ?
    C11 C10 H10 . . 120.0 ?
    O3 C11 C10 . . 117.16(13) ?
    O3 C11 C12 . . 122.99(14) ?
    C10 C11 C12 . . 119.84(13) ?
    C13 C12 C11 . . 119.68(13) ?
    C13 C12 H12A . . 120.2 ?
    C11 C12 H12A . . 120.2 ?
    C12 C13 C8 . . 121.10(13) ?
    C12 C13 H13 . . 119.5 ?
    C8 C13 H13 . . 119.5 ?
loop_
    _geom_torsion_atom_site_label_1
    _geom_torsion_atom_site_label_2
    _geom_torsion_atom_site_label_3
    _geom_torsion_atom_site_label_4
    _geom_torsion_site_symmetry_1
    _geom_torsion_site_symmetry_2
    _geom_torsion_site_symmetry_3
    _geom_torsion_site_symmetry_4
    _geom_torsion
    _geom_torsion_publ_flag
    O2 C1 C2 C3 . . . . 22.9(2) ?
    C8 C1 C2 C3 . . . . -158.45(16) ?
    O2 C1 C2 C7 . . . . -152.26(16) ?
    C8 C1 C2 C7 . . . . 26.4(2) ?
    C7 C2 C3 C4 . . . . 0.4(3) ?
    C1 C2 C3 C4 . . . . -175.06(18) ?
    C2 C3 C4 C5 . . . . 0.8(3) ?
    C3 C4 C5 O1 . . . . 178.47(18) ?
    C3 C4 C5 C6 . . . . -1.3(3) ?
    O1 C5 C6 C7 . . . . -179.09(15) ?
    C4 C5 C6 C7 . . . . 0.7(3) ?
    C5 C6 C7 C2 . . . . 0.5(3) ?
    C3 C2 C7 C6 . . . . -1.0(3) ?
    C1 C2 C7 C6 . . . . 174.23(15) ?
    O2 C1 C8 C13 . . . . -144.18(16) ?
    C2 C1 C8 C13 . . . . 37.2(2) ?
    O2 C1 C8 C9 . . . . 32.5(2) ?
    C2 C1 C8 C9 . . . . -146.10(15) ?
    C13 C8 C9 C10 . . . . -2.8(2) ?
    C1 C8 C9 C10 . . . . -179.63(15) ?
    C8 C9 C10 C11 . . . . 2.2(3) ?
    C9 C10 C11 O3 . . . . -178.83(15) ?
    C9 C10 C11 C12 . . . . 0.6(2) ?
    O3 C11 C12 C13 . . . . 176.64(14) ?
    C10 C11 C12 C13 . . . . -2.8(2) ?
    C11 C12 C13 C8 . . . . 2.2(2) ?
    C9 C8 C13 C12 . . . . 0.6(2) ?
    C1 C8 C13 C12 . . . . 177.31(14) ?
loop_
    _geom_hbond_atom_site_label_D
    _geom_hbond_atom_site_label_H
    _geom_hbond_atom_site_label_A
    _geom_hbond_site_symmetry_A
    _geom_hbond_distance_DH
    _geom_hbond_distance_HA
    _geom_hbond_distance_DA
    _geom_hbond_angle_DHA
    _geom_hbond_publ_flag
    O1 H1 O1w 3_566 0.850(10)
                            1.950(10)
                                    2.774(2) 164(2) yes
    O3 H3 O1w 2_645 0.850(10)
                            1.950(10)
                                    2.773(2) 164(2) yes
    O1w H11 O2 . 0.840(10)
                         1.930(10)
                                 2.762(2) 168(2) yes
    O1w H12 O1 1_565 0.840(10)
                             2.18(2) 2.898(2) 143(2) yes
