# Supplementary material for: 4-(4-Hydroxybenzoyl)phenol mono­hydrate
Source: Acta Crystallogr Sect E Struct Rep Online. 2010 Oct 20;66(Pt 11):o2867. doi: 10.1107/S1600536810041425 (PMC3009157; doi:10.1107/S1600536810041425)
Supplement: Supplementary file 2 [file e-66-o2867-Isup2.hkl]

# 
# h,k,l, Fc-squared, Fo-squared, sigma(Fo-squared) and status flag 
# 
data_I
_shelx_title '  P21/c' 
_shelx_refln_list_code          4 
_shelx_F_calc_maximum      126.56 
_exptl_crystal_F_000       488.00 
_reflns_d_resolution_high  0.7697 
 
loop_ 
 _symmetry_equiv_pos_as_xyz 
 'x, y, z' 
 '-x, y+1/2, -z+1/2' 
 '-x, -y, -z' 
 'x, -y-1/2, z-1/2' 
 
_cell_length_a     4.9398 
_cell_length_b     9.8273 
_cell_length_c    23.1446 
_cell_angle_alpha  90.000 
_cell_angle_beta   94.520 
_cell_angle_gamma  90.000 
 
_shelx_F_squared_multiplier     1.000 
 
loop_ 
 _refln_index_h 
 _refln_index_k 
 _refln_index_l 
 _refln_F_squared_calc 
 _refln_F_squared_meas 
 _refln_F_squared_sigma 
 _refln_observed_status 
   1   0   0     2874.66     3051.31     48.84 o 
   2   0   0      539.95      529.21      5.48 o 
   3   0   0      108.66      103.75      1.87 o 
   4   0   0       53.27       56.83      1.95 o 
   5   0   0       15.15       11.78      1.23 o 
   6   0   0       16.21       20.55      1.70 o 
   1   1   0     1768.97     1794.26     14.57 o 
   2   1   0       54.98       50.28      0.72 o 
   3   1   0       57.02       55.31      0.84 o 
   4   1   0       84.19       83.21      1.31 o 
   5   1   0        0.67        1.71      0.55 o 
   6   1   0        0.09       -0.38      1.12 o 
   0   2   0     1581.51     1509.71     12.74 o 
   1   2   0      176.43      155.82      1.65 o 
   2   2   0        0.03        0.22      0.25 o 
   3   2   0      217.55      230.53      2.21 o 
   4   2   0        0.05       -0.05      0.43 o 
   5   2   0        0.19        0.25      0.77 o 
   6   2   0        2.56        1.84      1.46 o 
   1   3   0      330.78      346.81      3.00 o 
   2   3   0        2.78        3.65      0.25 o 
   3   3   0        5.93       10.13      0.50 o 
   4   3   0       17.44       18.74      0.90 o 
   5   3   0       27.53       27.54      1.73 o 
   6   3   0        6.26        3.17      1.71 o 
   0   4   0      516.27      563.20      8.65 o 
   1   4   0      829.29      897.72      7.12 o 
   2   4   0      285.64      314.44      2.43 o 
   3   4   0      123.40      132.48      1.74 o 
   4   4   0        0.12        0.27      0.49 o 
   5   4   0       21.61       22.28      1.32 o 
   6   4   0        0.01        1.00      1.48 o 
   1   5   0       19.24       28.00      0.61 o 
   2   5   0       93.23      112.32      1.49 o 
   3   5   0       37.42       40.42      1.84 o 
   4   5   0        7.14        8.06      0.87 o 
   5   5   0        6.45        5.53      0.91 o 
   0   6   0       91.04       97.37      1.57 o 
   1   6   0       63.50       76.64      1.33 o 
   2   6   0        0.77       -0.37      0.36 o 
   3   6   0       71.95       69.90      2.47 o 
   4   6   0        0.56        0.56      0.59 o 
   5   6   0       15.70       15.71      1.29 o 
   1   7   0       12.67       13.21      1.02 o 
   2   7   0      276.27      262.36      3.96 o 
   3   7   0        1.15        0.72      0.51 o 
   4   7   0        7.19        6.74      1.00 o 
   5   7   0        2.89        2.64      0.88 o 
   0   8   0      222.48      225.35      5.90 o 
   1   8   0      226.19      237.03      3.59 o 
   2   8   0      322.90      318.31      4.64 o 
   3   8   0        7.25        5.08      0.81 o 
   4   8   0        0.01        0.24      0.76 o 
   1   9   0        7.01        8.45      0.99 o 
   2   9   0        9.79        8.67      1.11 o 
   3   9   0       24.84       26.76      1.41 o 
   4   9   0        3.40        3.05      0.83 o 
   0  10   0      392.73      419.24      9.84 o 
   1  10   0       42.39       44.05      2.78 o 
   2  10   0        6.99        8.00      1.65 o 
   3  10   0        5.30        7.04      1.21 o 
   1  11   0       20.69       20.77      2.22 o 
   2  11   0        2.55        2.84      1.39 o 
   3  11   0       20.49       26.55      2.84 o 
   0  12   0       68.83       79.99      4.04 o 
   1  12   0        2.72        3.61      1.45 o 
   2  12   0        2.51        3.34      1.42 o 
  -6   1   1        8.89        9.74      1.29 o 
  -5   1   1       12.62       10.83      0.85 o 
  -4   1   1        8.25        7.50      0.50 o 
  -3   1   1       10.44       14.79      0.47 o 
  -2   1   1        9.95       10.57      0.36 o 
  -1   1   1        4.16        3.25      0.26 o 
   0   1   1      110.07      100.21      1.64 o 
   1   1   1    12444.70    12329.30     99.43 o 
   2   1   1      442.76      421.82      3.22 o 
   3   1   1      651.37      667.84      5.04 o 
   4   1   1        0.01        0.01      0.29 o 
   5   1   1       18.09       20.41      1.03 o 
   6   1   1        0.82        0.67      0.95 o 
  -6   2   1        8.86        8.38      2.05 o 
  -5   2   1        0.12       -0.41      0.50 o 
  -4   2   1      134.87      138.35      1.80 o 
  -3   2   1        9.99        6.50      0.38 o 
  -2   2   1       44.68       50.65      0.79 o 
  -1   2   1      126.25      115.28      1.08 o 
   0   2   1     2021.74     1994.81     15.25 o 
   1   2   1     2705.65     2702.34     20.02 o 
   2   2   1     2054.89     2032.16     13.51 o 
   3   2   1       48.62       35.34      0.81 o 
   4   2   1       38.22       43.67      1.08 o 
   5   2   1       17.06       19.71      1.56 o 
   6   2   1        8.98        8.07      2.02 o 
  -6   3   1        0.33       -0.26      1.30 o 
  -5   3   1       27.72       30.42      1.46 o 
  -4   3   1       19.77       19.83      0.81 o 
  -3   3   1        2.24        1.11      0.29 o 
  -2   3   1     1598.28     1599.05     11.97 o 
  -1   3   1      176.83      179.18      1.75 o 
   0   3   1      179.98      164.24      1.21 o 
   1   3   1        2.04        2.93      0.31 o 
   2   3   1       27.93       21.62      0.48 o 
   3   3   1        6.92        9.35      0.49 o 
   4   3   1        0.01       -0.38      0.38 o 
   5   3   1        0.90        2.54      1.31 o 
   6   3   1        4.02        5.70      1.81 o 
  -6   4   1        2.64       -0.27      1.33 o 
  -5   4   1        7.79        7.36      0.96 o 
  -4   4   1       17.67       17.07      1.14 o 
  -3   4   1        9.55        6.40      0.46 o 
  -2   4   1      472.85      553.52      3.92 o 
  -1   4   1      117.76      120.54      1.25 o 
   0   4   1      150.06      147.81      1.26 o 
   1   4   1     1121.42     1161.80      9.04 o 
   2   4   1      493.25      501.18      3.56 o 
   3   4   1      140.66      141.48      2.09 o 
   4   4   1        9.99       10.30      0.89 o 
   5   4   1       14.45       15.12      1.15 o 
   6   4   1        0.69        2.22      1.49 o 
  -5   5   1        2.85        3.27      0.81 o 
  -4   5   1        0.24       -0.10      0.53 o 
  -3   5   1        1.70        1.11      0.39 o 
  -2   5   1       99.61       98.67      1.38 o 
  -1   5   1        0.29        0.48      0.35 o 
   0   5   1      400.66      403.74      2.95 o 
   1   5   1        2.92        3.12      0.24 o 
   2   5   1       14.93       10.21      0.42 o 
   3   5   1       15.17       18.37      1.02 o 
   4   5   1        3.58        3.24      0.69 o 
   5   5   1        0.66        0.93      0.69 o 
  -5   6   1       48.21       51.97      2.01 o 
  -4   6   1       18.78       15.68      1.16 o 
  -3   6   1        0.37       -0.58      0.39 o 
  -2   6   1      339.29      340.92      4.40 o 
  -1   6   1       41.35       44.84      1.01 o 
   0   6   1       66.14       63.94      0.80 o 
   1   6   1      163.95      161.37      2.16 o 
   2   6   1       39.61       32.67      1.19 o 
   3   6   1       70.03       74.55      1.98 o 
   4   6   1        1.61        1.55      0.64 o 
   5   6   1       10.19       11.16      1.15 o 
  -5   7   1        2.02        1.16      0.78 o 
  -4   7   1       10.80        9.99      1.05 o 
  -3   7   1       15.51       13.05      1.33 o 
  -2   7   1       82.68       88.85      2.07 o 
  -1   7   1        2.62        1.85      0.37 o 
   0   7   1       22.33       21.90      1.11 o 
   1   7   1       36.81       34.11      1.58 o 
   2   7   1       43.46       41.14      1.42 o 
   3   7   1        8.50        8.33      0.87 o 
   4   7   1        4.02        3.54      1.00 o 
   5   7   1        2.04        3.37      0.96 o 
  -4   8   1       10.85        8.95      1.07 o 
  -3   8   1       31.69       31.92      1.46 o 
  -2   8   1        1.24       -0.45      0.50 o 
  -1   8   1       80.55       80.40      1.90 o 
   0   8   1       64.36       61.27      2.00 o 
   1   8   1      961.57      959.94     18.52 o 
   2   8   1        6.80        4.53      0.83 o 
   3   8   1       16.02       12.13      1.33 o 
   4   8   1        0.17        0.08      0.61 o 
  -4   9   1        7.74        7.11      1.03 o 
  -3   9   1        2.57        2.04      0.71 o 
  -2   9   1        2.38        1.64      1.90 o 
  -1   9   1       13.93       14.01      1.14 o 
   0   9   1      378.36      389.00      6.35 o 
   1   9   1      403.23      421.26     17.67 o 
   2   9   1        1.26        1.12      0.70 o 
   3   9   1       60.03       58.50      3.33 o 
   4   9   1        0.04        0.79      0.75 o 
  -3  10   1        0.98        0.00      0.73 o 
  -2  10   1        8.30        8.27      1.22 o 
  -1  10   1       14.51       12.02      1.21 o 
   0  10   1      112.49      119.56      3.14 o 
   1  10   1        9.45       11.35      1.69 o 
   2  10   1       10.69       11.41      1.81 o 
   3  10   1        8.84        9.98      1.92 o 
  -3  11   1        0.30       -0.35      0.86 o 
  -2  11   1        2.97        1.15      1.15 o 
  -1  11   1       31.90       36.93      2.76 o 
   0  11   1       57.45       62.80      3.54 o 
   1  11   1        0.50        0.85      1.07 o 
   2  11   1        4.40        5.40      1.49 o 
   3  11   1        0.28       -0.30      1.09 o 
  -2  12   1        0.12       -0.39      1.13 o 
  -1  12   1        0.68        0.29      1.13 o 
   0  12   1       43.19       42.44      3.03 o 
   1  12   1        4.49        7.50      1.72 o 
   2  12   1        3.89        4.24      1.55 o 
  -6   0   2        1.49        2.90      1.07 o 
  -5   0   2        1.25        0.39      0.69 o 
  -4   0   2       74.91       75.57      1.77 o 
  -3   0   2        1.02        0.37      0.33 o 
  -2   0   2     5305.86     5140.44     46.83 o 
  -1   0   2     3756.02     3705.64     42.28 o 
   0   0   2       12.62       18.02      0.63 o 
   1   0   2       39.17       23.97      1.10 o 
   2   0   2      611.74      619.77      6.30 o 
   3   0   2      754.75      739.04      6.64 o 
   4   0   2      164.61      170.70      3.53 o 
   5   0   2       10.80       11.70      2.21 o 
   6   0   2        1.55        0.53      1.30 o 
  -6   1   2        5.36        5.85      0.83 o 
  -5   1   2        7.21        7.35      0.74 o 
  -4   1   2       55.74       50.75      1.03 o 
  -3   1   2       12.41       21.53      0.60 o 
  -2   1   2      362.93      386.48      3.00 o 
  -1   1   2      180.15      180.27      1.80 o 
   0   1   2       49.82       36.79      0.51 o 
   1   1   2      485.28      455.82      4.00 o 
   2   1   2      836.65      868.28      5.58 o 
   3   1   2      715.65      712.07      4.89 o 
   4   1   2        6.70        5.77      0.58 o 
   5   1   2        0.02        0.88      0.81 o 
   6   1   2        0.80        1.54      1.06 o 
  -6   2   2        1.20        0.81      1.43 o 
  -5   2   2        0.01       -0.16      0.41 o 
  -4   2   2       92.49       94.03      1.46 o 
  -3   2   2      111.48      117.71      1.32 o 
  -2   2   2       57.72       62.90      0.79 o 
  -1   2   2      268.97      254.51      2.01 o 
   0   2   2     4318.65     4261.96     27.25 o 
   1   2   2     2487.82     2471.42     18.33 o 
   2   2   2       18.12       17.73      0.66 o 
   3   2   2       20.35       20.31      0.66 o 
   4   2   2        0.17       -0.51      0.34 o 
   5   2   2       23.84       27.50      2.54 o 
   6   2   2       16.28       21.66      2.72 o 
  -6   3   2       11.05        7.77      1.96 o 
  -5   3   2      106.60      104.49      2.19 o 
  -4   3   2        0.58        0.19      0.37 o 
  -3   3   2       37.80       44.96      0.85 o 
  -2   3   2        4.56        4.06      0.45 o 
  -1   3   2     1012.81     1008.13      7.35 o 
   0   3   2        8.23        7.84      0.26 o 
   1   3   2      540.62      542.36      4.44 o 
   2   3   2      502.94      475.34      4.16 o 
   3   3   2      117.86      122.18      1.62 o 
   4   3   2       47.23       51.33      1.34 o 
   5   3   2       10.98       10.56      1.96 o 
   6   3   2        4.85        2.28      1.57 o 
  -6   4   2       13.69        9.42      2.23 o 
  -5   4   2        2.56        3.09      0.78 o 
  -4   4   2        4.73        4.64      0.74 o 
  -3   4   2       45.54       41.28      1.08 o 
  -2   4   2     1086.68     1093.07      9.64 o 
  -1   4   2       23.76       26.57      0.53 o 
   0   4   2      661.59      693.48      4.43 o 
   1   4   2        1.04        0.97      0.21 o 
   2   4   2       16.07       19.15      0.56 o 
   3   4   2       38.74       40.50      1.14 o 
   4   4   2        9.27        7.81      0.94 o 
   5   4   2        1.30        0.68      1.19 o 
   6   4   2        0.16        0.02      1.45 o 
  -5   5   2        0.05        0.10      0.62 o 
  -4   5   2        9.22        9.20      0.96 o 
  -3   5   2        2.11        0.79      0.43 o 
  -2   5   2       22.52       19.19      0.72 o 
  -1   5   2      565.11      551.34      4.25 o 
   0   5   2      885.71      952.60      6.37 o 
   1   5   2       35.93       28.23      0.57 o 
   2   5   2      160.03      164.72      1.92 o 
   3   5   2      151.52      136.82      2.62 o 
   4   5   2        6.95        5.87      1.15 o 
   5   5   2        1.69        0.26      0.61 o 
  -5   6   2        0.01       -0.28      0.68 o 
  -4   6   2        1.98        1.48      0.65 o 
  -3   6   2        0.00       -0.11      0.45 o 
  -2   6   2        5.21        4.34      0.47 o 
  -1   6   2        4.78        2.59      0.50 o 
   0   6   2        4.72        5.24      0.31 o 
   1   6   2       15.83       15.02      0.52 o 
   2   6   2        5.89        3.99      0.58 o 
   3   6   2       18.36       15.39      1.01 o 
   4   6   2        0.46       -0.08      0.54 o 
   5   6   2        0.56       -0.41      0.64 o 
  -5   7   2       15.70       15.28      2.00 o 
  -4   7   2       12.42       10.95      1.11 o 
  -3   7   2        1.14        0.91      0.55 o 
  -2   7   2        3.59        5.70      0.68 o 
  -1   7   2       13.10       16.64      0.73 o 
   0   7   2       96.03       86.65      2.20 o 
   1   7   2       87.36       88.80      1.79 o 
   2   7   2      101.17      100.54      2.22 o 
   3   7   2        7.36        7.45      1.76 o 
   4   7   2       15.29       17.58      1.22 o 
   5   7   2        0.01       -0.60      0.66 o 
  -5   8   2        0.33        0.85      0.80 o 
  -4   8   2        2.45        2.60      0.77 o 
  -3   8   2        3.41        0.82      0.58 o 
  -2   8   2       55.96       54.15      1.67 o 
  -1   8   2       21.57       21.51      1.05 o 
   0   8   2      470.17      487.62      7.29 o 
   1   8   2       51.16       54.36      1.90 o 
   2   8   2      153.49      149.68      3.70 o 
   3   8   2        7.85        7.42      0.93 o 
   4   8   2        9.96        9.81      1.10 o 
  -4   9   2       17.56       18.44      1.43 o 
  -3   9   2        9.75        8.99      1.21 o 
  -2   9   2       18.06       14.31      1.28 o 
  -1   9   2        0.76        0.88      0.47 o 
   0   9   2       90.48       90.45      3.71 o 
   1   9   2      288.45      296.21      7.80 o 
   2   9   2      181.83      165.86      5.69 o 
   3   9   2        3.47        3.95      0.82 o 
   4   9   2        2.95        3.52      0.91 o 
  -3  10   2        5.71        9.88      1.32 o 
  -2  10   2       24.05       23.55      2.81 o 
  -1  10   2       24.44       22.52      1.41 o 
   0  10   2       52.84       59.16      2.21 o 
   1  10   2        3.97        3.89      1.30 o 
   2  10   2       11.29       11.35      1.86 o 
   3  10   2        6.21        7.71      1.74 o 
  -3  11   2        0.63        0.46      0.85 o 
  -2  11   2        2.72        1.71      1.18 o 
  -1  11   2       16.49       13.96      1.92 o 
   0  11   2        2.77        2.13      0.83 o 
   1  11   2       73.80       73.97      3.82 o 
   2  11   2        1.40        0.75      1.16 o 
   3  11   2        6.53        5.09      1.71 o 
  -2  12   2        1.94        0.92      1.28 o 
  -1  12   2        9.72       11.88      2.02 o 
   0  12   2        6.21        9.33      1.78 o 
   1  12   2       33.28       31.47      2.67 o 
   2  12   2        5.52        6.91      1.86 o 
  -6   1   3        2.28        2.81      0.75 o 
  -5   1   3        2.11        1.76      0.54 o 
  -4   1   3        5.53        6.11      0.66 o 
  -3   1   3       42.58       38.67      0.78 o 
  -2   1   3      457.65      452.14      3.44 o 
  -1   1   3      826.17      777.32      6.02 o 
   0   1   3      389.06      383.84      3.68 o 
   1   1   3    12527.05    12356.31    102.92 o 
   2   1   3       33.59       54.13      0.71 o 
   3   1   3      356.64      359.01      2.97 o 
   4   1   3       10.78        9.11      1.98 o 
   5   1   3        8.47        9.45      1.26 o 
   6   1   3        2.59        1.26      0.99 o 
  -6   2   3        4.40        4.96      1.44 o 
  -5   2   3       14.68       16.21      0.78 o 
  -4   2   3      181.36      184.34      2.17 o 
  -3   2   3        3.62        4.95      0.33 o 
  -2   2   3        0.72        3.32      0.26 o 
  -1   2   3     1076.72     1074.36      7.60 o 
   0   2   3     2707.58     2650.23     16.79 o 
   1   2   3     5083.55     5015.24     48.61 o 
   2   2   3     1347.80     1392.86     11.76 o 
   3   2   3      105.52      109.31      1.49 o 
   4   2   3        2.20        1.48      0.45 o 
   5   2   3       11.28       17.02      1.50 o 
   6   2   3        1.07        1.40      1.55 o 
  -6   3   3       12.71       10.69      2.31 o 
  -5   3   3       17.95       19.00      1.15 o 
  -4   3   3       34.08       38.13      0.95 o 
  -3   3   3       11.38       12.74      0.46 o 
  -2   3   3      334.67      382.60      2.84 o 
  -1   3   3      822.66      833.39      5.66 o 
   0   3   3     3872.50     3853.41     24.41 o 
   1   3   3     1482.16     1505.29     11.78 o 
   2   3   3      462.06      484.71      4.25 o 
   3   3   3       25.38       30.81      0.80 o 
   4   3   3       11.86       10.65      0.75 o 
   5   3   3        2.95        0.92      1.31 o 
   6   3   3        3.30        0.00      1.37 o 
  -6   4   3        0.39        0.88      1.60 o 
  -5   4   3       74.81       78.43      3.29 o 
  -4   4   3       22.25       24.94      1.11 o 
  -3   4   3       92.08       86.92      1.25 o 
  -2   4   3      496.85      547.04      5.32 o 
  -1   4   3     1104.78     1243.90      8.76 o 
   0   4   3        6.66        5.63      0.23 o 
   1   4   3      167.29      167.28      1.62 o 
   2   4   3      235.10      243.13      2.47 o 
   3   4   3       10.01        8.28      0.62 o 
   4   4   3        6.00        6.02      0.74 o 
   5   4   3        6.37        7.30      1.78 o 
  -5   5   3        8.44        9.04      1.07 o 
  -4   5   3       14.86       15.61      1.13 o 
  -3   5   3       11.47       11.25      0.86 o 
  -2   5   3      281.27      271.25      3.17 o 
  -1   5   3        4.24        3.66      0.32 o 
   0   5   3       16.80       15.10      0.36 o 
   1   5   3      131.23      131.63      1.55 o 
   2   5   3       26.88       27.60      0.89 o 
   3   5   3       14.42       14.41      2.42 o 
   4   5   3        1.27        1.37      0.78 o 
   5   5   3        0.04       -0.30      0.59 o 
  -5   6   3        0.99        3.04      0.82 o 
  -4   6   3        5.86        6.30      1.16 o 
  -3   6   3        1.62        1.66      0.92 o 
  -2   6   3       22.22       18.12      0.93 o 
  -1   6   3        7.46        5.22      0.43 o 
   0   6   3      645.08      662.71      5.12 o 
   1   6   3       11.57        9.40      0.43 o 
   2   6   3      126.70      138.67      2.56 o 
   3   6   3       28.62       30.11      1.32 o 
   4   6   3        0.10       -0.26      0.50 o 
   5   6   3        5.58        5.31      0.92 o 
  -5   7   3        2.70        1.68      0.81 o 
  -4   7   3        1.23        0.37      0.62 o 
  -3   7   3        1.16        0.76      0.61 o 
  -2   7   3       16.04       17.05      0.80 o 
  -1   7   3      187.14      197.78      2.57 o 
   0   7   3       11.86       11.21      0.69 o 
   1   7   3      347.50      344.59      6.19 o 
   2   7   3       15.24       15.33      1.40 o 
   3   7   3        0.00       -0.03      0.65 o 
   4   7   3        8.18        7.61      1.29 o 
   5   7   3        0.19        0.22      0.71 o 
  -4   8   3        1.13        1.75      0.72 o 
  -3   8   3       29.90       29.17      1.40 o 
  -2   8   3        0.02       -0.62      0.41 o 
  -1   8   3       29.51       28.92      1.17 o 
   0   8   3      389.41      389.56      9.42 o 
   1   8   3       19.44       15.91      1.09 o 
   2   8   3       24.81       23.18      2.14 o 
   3   8   3       35.50       38.91      1.60 o 
   4   8   3        9.23       11.43      1.16 o 
  -4   9   3        0.00        0.03      0.78 o 
  -3   9   3        5.68        4.69      1.04 o 
  -2   9   3       46.63       38.60      2.81 o 
  -1   9   3        8.03        6.60      0.74 o 
   0   9   3       22.08       18.69      1.28 o 
   1   9   3      356.39      370.47      9.10 o 
   2   9   3        3.32        3.56      1.27 o 
   3   9   3       24.89       26.16      2.66 o 
   4   9   3        9.84       14.16      2.88 o 
  -3  10   3        1.75        0.24      0.91 o 
  -2  10   3        0.02       -0.16      0.64 o 
  -1  10   3        6.43        5.84      1.15 o 
   0  10   3       11.90       12.23      1.16 o 
   1  10   3       41.06       38.35      2.73 o 
   2  10   3        6.61        6.66      1.51 o 
   3  10   3       15.70       15.86      2.31 o 
  -3  11   3       21.06       25.72      1.95 o 
  -2  11   3       42.71       48.15      3.78 o 
  -1  11   3        6.25        5.73      1.51 o 
   0  11   3        7.51        8.69      1.13 o 
   1  11   3       25.52       22.74      2.34 o 
   2  11   3        2.13       -0.18      0.95 o 
   3  11   3        3.44        1.22      1.31 o 
  -2  12   3       25.09       34.50      3.08 o 
  -1  12   3        0.23       -1.40      0.94 o 
   0  12   3       21.76       20.68      2.32 o 
   1  12   3        7.40        8.38      1.89 o 
   2  12   3        5.14        8.93      2.05 o 
  -6   0   4        2.06        1.76      0.98 o 
  -5   0   4        6.86        5.55      0.98 o 
  -4   0   4       10.26        9.87      0.78 o 
  -3   0   4      834.14      891.33      9.24 o 
  -2   0   4     6720.44     6717.85     61.43 o 
  -1   0   4      307.50      296.35      3.38 o 
   0   0   4      103.86       98.09      1.34 o 
   1   0   4    16016.75    15090.29    241.95 o 
   2   0   4     2878.87     3251.89     30.25 o 
   3   0   4      136.00      148.89      2.16 o 
   4   0   4      181.77      191.71      5.75 o 
   5   0   4       12.66       17.04      2.17 o 
   6   0   4        0.42       -0.18      1.42 o 
  -6   1   4        8.16        6.43      0.87 o 
  -5   1   4        5.14        5.38      0.69 o 
  -4   1   4       17.63       16.15      0.64 o 
  -3   1   4        1.10        0.37      0.22 o 
  -2   1   4       16.86       17.94      0.47 o 
  -1   1   4       87.30       79.36      0.93 o 
   0   1   4     1945.16     1854.06     13.23 o 
   1   1   4     7152.25     6994.73     58.39 o 
   2   1   4       26.26       33.49      1.17 o 
   3   1   4       16.23       14.50      0.57 o 
   4   1   4        6.79        5.83      0.94 o 
   5   1   4        7.02        4.32      1.01 o 
   6   1   4        1.12        3.14      1.68 o 
  -6   2   4       10.70       12.69      1.24 o 
  -5   2   4       55.34       60.12      1.32 o 
  -4   2   4        3.07        2.44      0.42 o 
  -3   2   4      117.22      112.80      1.41 o 
  -2   2   4      213.62      230.31      2.15 o 
  -1   2   4     1341.19     1380.99     10.65 o 
   0   2   4        0.97        2.53      0.27 o 
   1   2   4     2381.14     2376.02     20.54 o 
   2   2   4      316.46      326.61      3.34 o 
   3   2   4        8.04        7.95      0.46 o 
   4   2   4       84.12       82.07      1.64 o 
   5   2   4       24.46       23.33      1.68 o 
   6   2   4        0.53        1.00      1.48 o 
  -6   3   4        5.54        2.82      1.77 o 
  -5   3   4        3.86        3.73      0.59 o 
  -4   3   4       66.23       69.17      1.27 o 
  -3   3   4        6.39        5.96      0.41 o 
  -2   3   4       25.08       32.20      0.61 o 
  -1   3   4      455.03      457.64      3.30 o 
   0   3   4      172.18      167.35      1.37 o 
   1   3   4      806.98      839.42      6.76 o 
   2   3   4     1106.77     1123.77      9.41 o 
   3   3   4      243.07      245.10      2.97 o 
   4   3   4       20.66       20.87      1.92 o 
   5   3   4        5.39        2.91      1.51 o 
   6   3   4        5.40        4.95      1.92 o 
  -6   4   4        1.53        1.74      1.52 o 
  -5   4   4       13.83       11.46      1.12 o 
  -4   4   4      247.83      253.89      3.08 o 
  -3   4   4        0.08       -0.07      0.21 o 
  -2   4   4      689.16      695.73      5.79 o 
  -1   4   4       62.53       76.34      0.98 o 
   0   4   4      702.56      724.40      4.93 o 
   1   4   4     1139.06     1163.12     12.06 o 
   2   4   4      256.46      265.92      3.54 o 
   3   4   4        2.22        2.59      0.68 o 
   4   4   4        1.30        1.99      0.58 o 
   5   4   4        5.71        8.87      1.86 o 
  -5   5   4       95.59       87.39      3.95 o 
  -4   5   4      128.40      122.52      3.10 o 
  -3   5   4        0.43       -0.63      0.42 o 
  -2   5   4        7.13        5.96      0.49 o 
  -1   5   4     2666.01     2958.89     21.57 o 
   0   5   4      310.33      362.67      2.74 o 
   1   5   4        0.16        0.26      0.21 o 
   2   5   4      286.53      275.98      3.33 o 
   3   5   4      157.94      144.20      2.71 o 
   4   5   4       16.64       17.67      1.12 o 
   5   5   4        4.84        5.03      1.08 o 
  -5   6   4        1.71        2.23      0.82 o 
  -4   6   4       58.48       55.61      1.96 o 
  -3   6   4        4.26        5.95      0.77 o 
  -2   6   4      113.21      123.85      1.98 o 
  -1   6   4      116.93      135.61      1.61 o 
   0   6   4        8.92       11.77      0.40 o 
   1   6   4      217.91      203.15      2.41 o 
   2   6   4      322.97      323.25      4.46 o 
   3   6   4        8.65       10.25      1.07 o 
   4   6   4        2.60        2.40      0.71 o 
   5   6   4        0.41        0.84      0.70 o 
  -5   7   4        0.45       -0.43      0.62 o 
  -4   7   4        0.01        0.77      0.64 o 
  -3   7   4       10.59       11.41      1.15 o 
  -2   7   4        0.09        0.08      0.38 o 
  -1   7   4      132.15      138.96      2.04 o 
   0   7   4       20.38       16.92      1.41 o 
   1   7   4       19.13       19.53      0.90 o 
   2   7   4      312.30      308.51      8.12 o 
   3   7   4       22.06       22.94      1.25 o 
   4   7   4        0.02       -0.44      0.61 o 
   5   7   4        1.13        1.06      0.79 o 
  -4   8   4       48.33       48.40      1.93 o 
  -3   8   4        4.89        4.42      0.77 o 
  -2   8   4        1.02        1.55      0.54 o 
  -1   8   4      277.51      258.48      3.85 o 
   0   8   4      574.92      571.51      6.73 o 
   1   8   4       32.03       28.75      2.13 o 
   2   8   4      231.37      241.33      8.96 o 
   3   8   4        5.99        6.72      1.14 o 
   4   8   4       40.76       42.16      2.28 o 
  -4   9   4        8.31        7.80      1.08 o 
  -3   9   4        0.30       -0.90      0.60 o 
  -2   9   4        1.91        0.68      0.66 o 
  -1   9   4        4.31        3.95      0.63 o 
   0   9   4        1.34        1.34      0.63 o 
   1   9   4       17.94       17.45      1.93 o 
   2   9   4       85.84       89.96      4.04 o 
   3   9   4       21.01       24.83      1.83 o 
   4   9   4        0.44        2.22      1.10 o 
  -3  10   4        0.00        0.00      0.93 o 
  -2  10   4        0.31       -0.56      0.60 o 
  -1  10   4       38.65       38.71      1.50 o 
   0  10   4       58.50       60.46      2.19 o 
   1  10   4       22.80       20.48      2.16 o 
   2  10   4        0.25       -0.27      0.91 o 
   3  10   4        0.56        0.69      1.25 o 
  -3  11   4        3.61        4.90      1.17 o 
  -2  11   4        0.31       -0.14      1.07 o 
  -1  11   4        0.70       -0.12      0.64 o 
   0  11   4        8.50        6.17      1.51 o 
   1  11   4        5.71        3.89      1.39 o 
   2  11   4        2.54        4.95      1.51 o 
   3  11   4        8.85        8.12      1.95 o 
  -2  12   4        2.25        1.65      1.36 o 
  -1  12   4       13.01       15.56      2.17 o 
   0  12   4        8.47       11.85      1.98 o 
   1  12   4        8.73        6.84      1.74 o 
  -6   1   5       10.30       12.45      1.04 o 
  -5   1   5       34.54       38.11      1.06 o 
  -4   1   5       45.92       45.23      0.99 o 
  -3   1   5       87.48      101.06      1.90 o 
  -2   1   5       17.23       17.79      0.48 o 
  -1   1   5      551.24      569.15      3.97 o 
   0   1   5     2666.24     2598.90     19.79 o 
   1   1   5      228.17      227.21      2.62 o 
   2   1   5       77.79      102.59      1.41 o 
   3   1   5       52.59       54.08      0.98 o 
   4   1   5       53.45       49.67      3.42 o 
   5   1   5       26.60       19.00      1.57 o 
   6   1   5        1.10        2.25      1.51 o 
  -6   2   5       14.25       16.14      1.33 o 
  -5   2   5       15.90       15.45      0.79 o 
  -4   2   5        1.22        0.41      0.32 o 
  -3   2   5       81.52       74.44      1.31 o 
  -2   2   5      135.17      141.21      1.60 o 
  -1   2   5       91.56       77.12      0.89 o 
   0   2   5     2569.52     2501.97     17.62 o 
   1   2   5       11.48        8.33      0.35 o 
   2   2   5       13.24       17.68      1.42 o 
   3   2   5      211.16      204.66      2.23 o 
   4   2   5        0.41       -0.40      0.61 o 
   5   2   5       32.20       40.37      3.03 o 
   6   2   5        0.70       -0.74      1.40 o 
  -6   3   5        9.44       10.53      1.52 o 
  -5   3   5       24.13       24.53      1.03 o 
  -4   3   5        1.43        4.15      0.46 o 
  -3   3   5      337.11      307.74      2.81 o 
  -2   3   5        0.35        1.21      0.21 o 
  -1   3   5     1462.67     1512.15     10.65 o 
   0   3   5       42.67       50.01      0.64 o 
   1   3   5      331.78      343.59      3.91 o 
   2   3   5      536.28      512.80      4.49 o 
   3   3   5       25.31       27.21      0.82 o 
   4   3   5       45.59       47.65      1.85 o 
   5   3   5        0.35        1.27      1.22 o 
   6   3   5        1.98       -0.78      1.31 o 
  -6   4   5       14.29       15.68      2.61 o 
  -5   4   5       26.45       26.32      1.10 o 
  -4   4   5      330.69      321.82      4.78 o 
  -3   4   5        0.17       -0.02      0.22 o 
  -2   4   5        5.22        3.50      0.31 o 
  -1   4   5       83.32      114.19      1.28 o 
   0   4   5     2272.88     2371.24     16.50 o 
   1   4   5       27.41       24.70      0.52 o 
   2   4   5      615.65      584.30      5.06 o 
   3   4   5      408.22      392.69      4.50 o 
   4   4   5       50.61       53.57      1.67 o 
   5   4   5       17.44       18.29      2.48 o 
  -5   5   5        0.36       -0.58      0.75 o 
  -4   5   5       16.73       14.17      1.11 o 
  -3   5   5       13.22       15.47      0.68 o 
  -2   5   5      189.43      189.15      2.51 o 
  -1   5   5       62.71       70.89      1.87 o 
   0   5   5       53.71       66.72      0.83 o 
   1   5   5       69.77       70.92      0.96 o 
   2   5   5        4.53        7.48      0.68 o 
   3   5   5       26.74       24.88      1.64 o 
   4   5   5        3.91        3.51      0.71 o 
   5   5   5        1.47        0.72      1.31 o 
  -5   6   5        1.42        3.38      0.86 o 
  -4   6   5      151.84      153.42      3.23 o 
  -3   6   5        2.00        3.36      1.28 o 
  -2   6   5       23.27       25.30      0.89 o 
  -1   6   5       53.53       51.04      0.92 o 
   0   6   5      104.83      122.26      1.46 o 
   1   6   5       63.01       58.63      1.82 o 
   2   6   5      238.82      229.72      4.35 o 
   3   6   5      316.88      294.64      4.44 o 
   4   6   5        4.20        2.49      0.70 o 
   5   6   5       12.52       13.87      1.24 o 
  -5   7   5        3.35        2.67      0.87 o 
  -4   7   5       24.06       27.57      1.47 o 
  -3   7   5       33.02       29.33      1.38 o 
  -2   7   5       46.77       47.35      1.24 o 
  -1   7   5       54.56       60.87      1.55 o 
   0   7   5       48.58       43.94      0.96 o 
   1   7   5       10.12        9.96      1.46 o 
   2   7   5        5.16        5.87      1.71 o 
   3   7   5      162.42      160.47      5.61 o 
   4   7   5        0.21       -0.68      1.46 o 
   5   7   5        4.52        5.42      1.27 o 
  -4   8   5        0.31        0.59      0.67 o 
  -3   8   5        0.77        0.35      0.66 o 
  -2   8   5       66.52       56.13      2.07 o 
  -1   8   5        2.95        0.70      0.47 o 
   0   8   5      149.53      147.17      2.60 o 
   1   8   5       69.28       69.35      4.54 o 
   2   8   5       15.63       14.03      1.29 o 
   3   8   5        5.69        5.90      1.30 o 
   4   8   5        0.71        2.24      1.03 o 
  -4   9   5        2.39        1.41      0.76 o 
  -3   9   5       81.14       68.41      2.82 o 
  -2   9   5       85.00       76.29      2.62 o 
  -1   9   5        1.81        1.12      0.53 o 
   0   9   5       27.53       29.00      2.55 o 
   1   9   5       58.21       61.21      3.18 o 
   2   9   5      115.94      119.71      4.78 o 
   3   9   5        4.68        3.59      1.02 o 
   4   9   5        2.64        1.62      1.06 o 
  -3  10   5        1.19        0.93      1.74 o 
  -2  10   5        0.32       -0.89      0.59 o 
  -1  10   5       10.16        8.15      0.83 o 
   0  10   5        0.34        1.02      0.66 o 
   1  10   5      149.58      163.55      5.69 o 
   2  10   5       43.20       40.97      2.93 o 
   3  10   5        0.08        0.27      1.19 o 
  -3  11   5        0.03       -0.18      0.82 o 
  -2  11   5        4.06        3.17      0.93 o 
  -1  11   5        0.76        0.06      0.65 o 
   0  11   5        0.09        0.60      1.01 o 
   1  11   5       33.01       34.41      2.85 o 
   2  11   5       34.93       34.71      2.96 o 
  -1  12   5        9.30       10.29      1.92 o 
   0  12   5        3.54        1.93      1.28 o 
   1  12   5        0.61       -0.15      1.10 o 
  -6   0   6        5.95        3.89      1.06 o 
  -5   0   6        9.67        8.92      1.18 o 
  -4   0   6       15.63       17.55      0.95 o 
  -3   0   6      933.94      953.79      9.87 o 
  -2   0   6      816.41      893.40      8.14 o 
  -1   0   6      404.00      385.69      3.75 o 
   0   0   6     1076.87     1086.25     11.45 o 
   1   0   6     8208.47     7826.61     76.36 o 
   2   0   6      362.31      358.45      4.86 o 
   3   0   6      203.90      202.14      5.46 o 
   4   0   6       26.54       25.99      2.28 o 
   5   0   6        1.64        4.81      1.45 o 
   6   0   6        0.20        0.21      1.40 o 
  -6   1   6        1.90        1.04      0.96 o 
  -5   1   6       29.42       29.57      1.09 o 
  -4   1   6       10.04        9.02      0.55 o 
  -3   1   6       13.90       14.16      0.64 o 
  -2   1   6       70.76       60.94      0.82 o 
  -1   1   6      280.44      277.63      2.50 o 
   0   1   6      235.09      245.58      2.53 o 
   1   1   6     3460.29     3417.66     28.34 o 
   2   1   6      121.95      138.97      5.88 o 
   3   1   6        2.45        3.55      0.41 o 
   4   1   6       96.03       90.71      3.00 o 
   5   1   6        4.92        3.55      1.02 o 
   6   1   6        2.47        4.74      1.90 o 
  -6   2   6       17.82       17.65      1.19 o 
  -5   2   6        0.84        0.16      0.41 o 
  -4   2   6        0.33       -0.43      0.29 o 
  -3   2   6       38.74       37.64      0.87 o 
  -2   2   6        0.13        0.08      0.15 o 
  -1   2   6       92.90       89.47      0.89 o 
   0   2   6      431.80      418.01      3.32 o 
   1   2   6      176.57      168.47      2.76 o 
   2   2   6     1587.37     1545.96     13.44 o 
   3   2   6        7.16       10.04      0.70 o 
   4   2   6       28.19       26.09      1.56 o 
   5   2   6        2.41        2.40      1.42 o 
   6   2   6        0.52        0.47      1.46 o 
  -6   3   6       25.62       33.97      2.29 o 
  -5   3   6        2.20        1.67      0.47 o 
  -4   3   6        2.15        0.72      0.65 o 
  -3   3   6      291.77      291.17      2.73 o 
  -2   3   6        5.21        5.36      0.35 o 
  -1   3   6      906.31     1006.47      6.43 o 
   0   3   6      727.79      798.08      6.86 o 
   1   3   6      127.18      135.05      1.32 o 
   2   3   6       23.76       20.89      0.72 o 
   3   3   6      104.72      108.60      2.81 o 
   4   3   6        2.65        1.41      0.48 o 
   5   3   6        8.65       10.69      1.98 o 
  -6   4   6       10.92       11.12      1.53 o 
  -5   4   6       55.68       58.26      1.53 o 
  -4   4   6      323.48      326.11      3.30 o 
  -3   4   6       29.87       37.22      0.90 o 
  -2   4   6      287.08      287.74      2.62 o 
  -1   4   6      829.21      825.70      5.99 o 
   0   4   6      199.84      200.43      1.75 o 
   1   4   6      650.84      702.10      4.80 o 
   2   4   6       14.87       12.44      0.75 o 
   3   4   6        4.25        3.27      0.84 o 
   4   4   6       19.33       17.56      1.05 o 
   5   4   6        1.58       -0.42      1.13 o 
  -5   5   6        8.34        9.61      1.14 o 
  -4   5   6       19.10       17.55      0.88 o 
  -3   5   6        4.01        3.44      0.40 o 
  -2   5   6      110.86       97.43      1.69 o 
  -1   5   6      150.02      142.84      1.68 o 
   0   5   6       44.60       52.76      0.76 o 
   1   5   6      197.82      198.75      1.93 o 
   2   5   6        6.96        4.93      0.95 o 
   3   5   6      351.38      367.35      6.63 o 
   4   5   6       73.47       69.58      2.45 o 
   5   5   6        0.26       -0.24      1.27 o 
  -5   6   6        1.40        1.13      0.75 o 
  -4   6   6        0.02       -0.66      0.44 o 
  -3   6   6       14.14        9.67      0.71 o 
  -2   6   6        3.32        3.43      0.46 o 
  -1   6   6        0.46        0.86      0.25 o 
   0   6   6      347.75      348.68      3.35 o 
   1   6   6        0.14       -0.26      0.23 o 
   2   6   6       77.74       72.41      2.29 o 
   3   6   6       12.07        7.12      1.05 o 
   4   6   6        0.00        0.71      0.78 o 
   5   6   6        0.12        0.08      0.91 o 
  -5   7   6       10.23       10.61      1.42 o 
  -4   7   6        5.81        4.64      0.95 o 
  -3   7   6        8.04        7.01      0.84 o 
  -2   7   6        0.22       -0.47      0.32 o 
  -1   7   6       33.87       29.71      1.11 o 
   0   7   6       43.04       44.68      0.97 o 
   1   7   6      119.83      111.92      2.72 o 
   2   7   6       57.37       50.80      1.96 o 
   3   7   6      108.09      107.99      3.16 o 
   4   7   6        4.73        5.39      1.11 o 
   5   7   6        2.94        4.98      1.24 o 
  -4   8   6        5.61        9.72      1.12 o 
  -3   8   6        3.27        2.99      0.75 o 
  -2   8   6        2.78        4.70      0.95 o 
  -1   8   6      208.16      193.04      3.21 o 
   0   8   6        6.17        4.70      0.61 o 
   1   8   6       11.10       10.17      1.05 o 
   2   8   6       31.39       33.41      2.05 o 
   3   8   6       16.10       15.28      1.45 o 
   4   8   6        4.12        3.88      1.08 o 
  -4   9   6        9.43        8.78      1.10 o 
  -3   9   6       24.57       22.90      4.35 o 
  -2   9   6       27.99       23.74      1.26 o 
  -1   9   6       60.41       60.41      1.77 o 
   0   9   6       13.46        9.62      1.20 o 
   1   9   6        0.39       -0.77      0.78 o 
   2   9   6       33.42       40.82      2.01 o 
   3   9   6       22.70       24.21      2.70 o 
   4   9   6        1.72       -0.62      1.33 o 
  -3  10   6        6.13        4.29      1.03 o 
  -2  10   6        6.91        5.43      1.01 o 
  -1  10   6       10.95        8.69      0.89 o 
   0  10   6        5.44        5.99      1.42 o 
   1  10   6       16.74       14.68      2.01 o 
   2  10   6       10.63       12.74      1.95 o 
   3  10   6        6.72        8.15      1.89 o 
  -3  11   6        0.33       -1.00      0.74 o 
  -2  11   6        0.84       -0.38      0.75 o 
  -1  11   6        2.63        3.26      0.73 o 
   0  11   6        7.19       11.53      1.84 o 
   1  11   6        5.61        5.42      1.52 o 
   2  11   6        1.87        2.67      1.34 o 
  -1  12   6        0.13       -1.36      0.91 o 
   0  12   6        6.77        3.34      1.37 o 
   1  12   6       45.56       59.72      3.79 o 
  -6   1   7        0.39       -0.60      0.61 o 
  -5   1   7       92.29       94.86      2.02 o 
  -4   1   7       13.90       13.02      0.63 o 
  -3   1   7      365.41      372.57      4.06 o 
  -2   1   7       30.74       28.52      0.81 o 
  -1   1   7       48.16       36.26      0.61 o 
   0   1   7       92.41       95.82      1.08 o 
   1   1   7      446.35      430.37      3.14 o 
   2   1   7       40.71       36.46      0.86 o 
   3   1   7      167.31      181.23      2.84 o 
   4   1   7       30.20       29.28      2.44 o 
   5   1   7        0.99        1.25      0.89 o 
   6   1   7        6.27        5.54      1.98 o 
  -6   2   7        9.41       10.73      1.17 o 
  -5   2   7       28.25       30.78      1.02 o 
  -4   2   7       58.36       57.87      1.32 o 
  -3   2   7       27.22       34.04      0.81 o 
  -2   2   7        0.94        0.48      0.19 o 
  -1   2   7     1310.12     1338.20      8.41 o 
   0   2   7        9.65        7.31      0.31 o 
   1   2   7     3786.72     3835.39     29.09 o 
   2   2   7        5.06        7.23      0.48 o 
   3   2   7      251.14      274.58      3.49 o 
   4   2   7       31.96       31.81      3.46 o 
   5   2   7       13.87       12.66      2.17 o 
   6   2   7        0.39        0.65      1.57 o 
  -6   3   7        0.40        0.51      0.80 o 
  -5   3   7        2.81        3.27      0.58 o 
  -4   3   7       72.90       75.76      1.76 o 
  -3   3   7       83.62       70.01      1.14 o 
  -2   3   7      462.67      464.39      5.40 o 
  -1   3   7       77.73       86.09      0.95 o 
   0   3   7      888.01      899.33      6.75 o 
   1   3   7        1.75        3.03      0.19 o 
   2   3   7      293.79      293.90      3.27 o 
   3   3   7       11.88       14.06      0.74 o 
   4   3   7        9.64       11.12      1.87 o 
   5   3   7       28.11       28.30      2.88 o 
  -6   4   7       10.13        9.85      1.03 o 
  -5   4   7        5.65        6.15      0.71 o 
  -4   4   7      151.60      147.48      2.14 o 
  -3   4   7      441.05      421.41      3.73 o 
  -2   4   7       27.40       15.46      0.54 o 
  -1   4   7       32.93       36.53      0.60 o 
   0   4   7     1457.31     1634.97     10.90 o 
   1   4   7       22.34       32.41      0.60 o 
   2   4   7      810.63      765.66      8.64 o 
   3   4   7       49.72       46.11      1.50 o 
   4   4   7       42.25       38.68      1.83 o 
   5   4   7        1.27        1.96      1.46 o 
  -5   5   7       20.77       20.01      1.16 o 
  -4   5   7       42.09       46.39      1.30 o 
  -3   5   7        0.20        0.54      0.35 o 
  -2   5   7       11.88       10.26      0.54 o 
  -1   5   7      292.18      303.32      2.72 o 
   0   5   7       66.59       79.68      1.05 o 
   1   5   7       39.47       36.14      0.76 o 
   2   5   7       14.80       15.81      1.65 o 
   3   5   7       62.71       62.26      1.83 o 
   4   5   7        0.93        0.99      0.79 o 
   5   5   7        0.50        2.37      1.54 o 
  -5   6   7        8.39        7.94      1.13 o 
  -4   6   7        0.54       -0.33      0.50 o 
  -3   6   7        6.68        4.34      0.50 o 
  -2   6   7      116.20      109.66      2.39 o 
  -1   6   7       23.51       27.05      0.72 o 
   0   6   7      508.02      567.86      5.00 o 
   1   6   7      102.07       94.23      1.55 o 
   2   6   7      182.74      182.17      3.11 o 
   3   6   7       53.64       60.14      2.27 o 
   4   6   7       40.67       35.13      1.96 o 
   5   6   7        3.88        3.77      1.71 o 
  -5   7   7       34.36       46.69      2.02 o 
  -4   7   7       23.31       23.88      1.44 o 
  -3   7   7       23.40       20.19      1.24 o 
  -2   7   7        0.00       -0.61      0.41 o 
  -1   7   7       10.81        8.55      1.04 o 
   0   7   7       58.35       62.37      1.16 o 
   1   7   7      397.08      410.21      6.41 o 
   2   7   7       50.85       51.16      3.70 o 
   3   7   7       84.86       81.06      2.74 o 
   4   7   7        0.29        0.13      0.76 o 
   5   7   7       11.39       14.16      1.66 o 
  -4   8   7        1.64        1.57      0.71 o 
  -3   8   7       94.10       87.95      2.36 o 
  -2   8   7       62.77       56.83      1.76 o 
  -1   8   7        1.91        0.84      0.46 o 
   0   8   7        2.22        1.96      0.49 o 
   1   8   7      212.89      228.90      6.97 o 
   2   8   7       48.00       52.30      3.21 o 
   3   8   7        1.91        1.92      0.88 o 
   4   8   7        0.96       -0.31      0.88 o 
  -4   9   7        0.38       -0.76      0.60 o 
  -3   9   7        3.77        4.99      1.02 o 
  -2   9   7        2.74        3.86      0.70 o 
  -1   9   7       10.16        9.01      0.83 o 
   0   9   7        7.71        6.97      0.73 o 
   1   9   7        1.62        2.78      1.19 o 
   2   9   7       13.54       14.89      1.55 o 
   3   9   7        1.90        1.47      0.96 o 
   4   9   7        1.08        1.38      1.02 o 
  -3  10   7        9.11        8.30      1.85 o 
  -2  10   7        4.54        3.67      0.94 o 
  -1  10   7       12.56       11.12      0.96 o 
   0  10   7        1.33       -0.21      0.83 o 
   1  10   7       52.09       46.26      3.05 o 
   2  10   7        2.24        2.85      1.33 o 
   3  10   7        1.70        2.44      1.43 o 
  -3  11   7        1.21        1.43      0.91 o 
  -2  11   7       10.32       18.28      2.45 o 
  -1  11   7       24.11       29.02      1.94 o 
   0  11   7        0.10        0.53      0.97 o 
   1  11   7        0.31        2.14      1.16 o 
   2  11   7        0.21        0.11      1.12 o 
  -1  12   7        6.73       10.14      1.30 o 
   0  12   7        5.39        6.37      1.66 o 
   1  12   7       10.37        7.62      1.81 o 
  -6   0   8       42.63       40.82      2.22 o 
  -5   0   8       72.22       73.84      2.10 o 
  -4   0   8      623.12      624.43      7.36 o 
  -3   0   8       76.96       71.90      1.62 o 
  -2   0   8     3141.53     3293.86     30.48 o 
  -1   0   8     3233.40     3210.68     27.39 o 
   0   0   8      143.40      135.14      2.01 o 
   1   0   8      267.87      283.37      3.35 o 
   2   0   8     1016.06     1016.95     10.59 o 
   3   0   8        0.18        2.16      0.88 o 
   4   0   8       68.95       69.92      3.46 o 
   5   0   8        0.06       -0.62      1.13 o 
   6   0   8        4.16        8.33      2.14 o 
  -6   1   8       10.19        9.97      1.35 o 
  -5   1   8       11.90       11.89      0.83 o 
  -4   1   8        3.84        3.39      0.49 o 
  -3   1   8        0.01        0.46      0.27 o 
  -2   1   8      277.31      313.05      2.76 o 
  -1   1   8      708.00      714.87      6.15 o 
   0   1   8      315.07      308.15      2.64 o 
   1   1   8       24.53       26.31      0.49 o 
   2   1   8      779.74      762.49      6.19 o 
   3   1   8       89.52       93.48      1.67 o 
   4   1   8        1.45        2.45      0.84 o 
   5   1   8       11.20       11.89      1.84 o 
   6   1   8        4.48        4.35      1.89 o 
  -6   2   8        4.70        3.87      0.82 o 
  -5   2   8        4.88        4.23      0.61 o 
  -4   2   8       25.83       25.30      0.81 o 
  -3   2   8        4.59        4.59      0.39 o 
  -2   2   8      116.23      133.84      1.50 o 
  -1   2   8      558.36      572.42      4.12 o 
   0   2   8      113.07      112.94      1.26 o 
   1   2   8      920.03      985.67      6.72 o 
   2   2   8      203.05      204.97      2.50 o 
   3   2   8       82.93       81.07      1.59 o 
   4   2   8        1.08        1.20      0.75 o 
   5   2   8        3.06        2.94      1.48 o 
  -6   3   8        0.02       -0.93      0.62 o 
  -5   3   8       24.15       23.19      0.95 o 
  -4   3   8        1.35        0.96      0.38 o 
  -3   3   8        6.66        7.64      0.51 o 
  -2   3   8        2.42        2.55      0.32 o 
  -1   3   8     1083.18     1155.04      7.81 o 
   0   3   8        5.17        5.04      0.30 o 
   1   3   8      130.01      171.95      1.77 o 
   2   3   8       20.01       18.37      0.80 o 
   3   3   8       81.91       88.49      1.69 o 
   4   3   8       22.14       17.27      2.13 o 
   5   3   8        2.02        0.05      1.28 o 
  -5   4   8       12.39       12.30      0.90 o 
  -4   4   8      118.61      116.68      2.01 o 
  -3   4   8      298.92      285.41      3.08 o 
  -2   4   8      200.47      190.52      2.14 o 
  -1   4   8      297.73      309.18      2.30 o 
   0   4   8      194.96      222.92      2.08 o 
   1   4   8        5.60        8.73      0.34 o 
   2   4   8       22.75       21.57      0.99 o 
   3   4   8       51.89       59.73      2.15 o 
   4   4   8       23.27       22.98      1.53 o 
   5   4   8        7.91        9.43      2.11 o 
  -5   5   8        3.05        3.16      0.72 o 
  -4   5   8       44.23       48.91      1.32 o 
  -3   5   8      963.87      906.15      6.99 o 
  -2   5   8       52.17       50.27      1.07 o 
  -1   5   8      216.63      227.87      2.24 o 
   0   5   8       52.19       67.00      0.97 o 
   1   5   8      922.81     1007.05     11.33 o 
   2   5   8       12.81       11.21      0.83 o 
   3   5   8      366.50      339.39      8.58 o 
   4   5   8       39.96       38.24      1.92 o 
   5   5   8        2.87        2.38      1.43 o 
  -5   6   8        0.33       -0.27      0.67 o 
  -4   6   8       58.16       52.90      1.80 o 
  -3   6   8        0.71        0.39      0.34 o 
  -2   6   8        4.64        6.21      0.57 o 
  -1   6   8      101.42      108.59      1.51 o 
   0   6   8      123.09      151.19      1.89 o 
   1   6   8        5.38        5.75      0.63 o 
   2   6   8       92.47       90.28      2.26 o 
   3   6   8       73.58       71.51      2.71 o 
   4   6   8       52.71       56.69      5.52 o 
   5   6   8        0.51        0.38      1.33 o 
  -5   7   8        1.91        1.86      0.86 o 
  -4   7   8       24.52       23.38      1.18 o 
  -3   7   8        1.82        1.09      0.46 o 
  -2   7   8        2.97        3.25      0.54 o 
  -1   7   8       85.23       84.25      1.93 o 
   0   7   8        0.44        0.16      0.27 o 
   1   7   8      397.48      405.62     13.83 o 
   2   7   8        5.04        5.17      0.92 o 
   3   7   8       13.94       13.31      2.42 o 
   4   7   8        2.67        3.16      1.08 o 
  -4   8   8        2.08        1.65      0.75 o 
  -3   8   8       95.33       90.59      2.95 o 
  -2   8   8      143.84      129.14      2.71 o 
  -1   8   8        3.96        4.21      0.77 o 
   0   8   8       20.63       18.69      1.05 o 
   1   8   8      150.82      159.02      4.20 o 
   2   8   8       86.29       84.83      7.04 o 
   3   8   8       53.37       51.47      2.35 o 
   4   8   8        0.03        0.67      0.89 o 
  -4   9   8        0.54        0.15      0.77 o 
  -3   9   8        1.58        2.44      0.92 o 
  -2   9   8        8.33        5.30      0.79 o 
  -1   9   8       14.49       13.52      0.97 o 
   0   9   8       27.82       30.16      1.22 o 
   1   9   8        1.89        1.51      1.03 o 
   2   9   8       22.55       20.31      1.55 o 
   3   9   8        2.56        2.21      0.96 o 
   4   9   8        1.08        0.75      1.05 o 
  -3  10   8        9.55        9.68      1.36 o 
  -2  10   8       26.82       21.43      1.66 o 
  -1  10   8        1.92        1.39      0.57 o 
   0  10   8       31.42       29.31      2.35 o 
   1  10   8        0.63        0.47      1.03 o 
   2  10   8       26.01       24.69      2.54 o 
   3  10   8        0.34        2.34      1.51 o 
  -2  11   8        0.68        0.15      0.78 o 
  -1  11   8       11.44        9.86      0.99 o 
   0  11   8        1.56        2.54      1.18 o 
   1  11   8       16.60       17.48      2.25 o 
   2  11   8        1.91        1.06      1.28 o 
  -1  12   8        3.51        3.06      1.39 o 
   0  12   8        4.47        5.64      1.60 o 
   1  12   8       10.43       13.01      2.20 o 
  -6   1   9        1.07        0.34      0.67 o 
  -5   1   9      248.58      253.86      2.97 o 
  -4   1   9       73.33       70.19      1.31 o 
  -3   1   9      272.50      245.12      2.45 o 
  -2   1   9      517.47      585.01      4.56 o 
  -1   1   9     1171.20     1289.44     10.33 o 
   0   1   9      447.20      451.63      3.67 o 
   1   1   9       21.00       23.65      0.51 o 
   2   1   9     1774.51     1703.95     12.14 o 
   3   1   9      149.77      147.76      2.75 o 
   4   1   9       20.22       20.20      2.54 o 
   5   1   9        8.51       11.22      2.69 o 
  -6   2   9        1.17        0.99      0.70 o 
  -5   2   9       10.27       10.07      0.84 o 
  -4   2   9       66.37       64.40      1.63 o 
  -3   2   9       24.00       19.70      0.65 o 
  -2   2   9      357.01      371.33      3.17 o 
  -1   2   9     1243.14     1305.18     10.30 o 
   0   2   9       67.05       63.38      0.91 o 
   1   2   9      520.36      501.71      3.92 o 
   2   2   9       79.43       72.68      1.33 o 
   3   2   9       30.74       32.94      1.04 o 
   4   2   9       79.70       86.43      2.71 o 
   5   2   9        1.01       -1.22      1.06 o 
  -6   3   9        5.34        5.98      0.80 o 
  -5   3   9        3.09        2.61      0.53 o 
  -4   3   9       62.15       61.49      1.25 o 
  -3   3   9       69.17       65.02      1.25 o 
  -2   3   9      162.00      151.68      1.84 o 
  -1   3   9      523.05      534.17      3.93 o 
   0   3   9      584.02      632.73      5.40 o 
   1   3   9       27.99       35.03      0.69 o 
   2   3   9        6.40        2.76      0.39 o 
   3   3   9       88.59       86.05      1.69 o 
   4   3   9      171.43      166.58      5.89 o 
   5   3   9        2.37        2.43      1.45 o 
  -5   4   9        1.82        0.46      0.58 o 
  -4   4   9      226.47      216.87      2.58 o 
  -3   4   9      171.52      159.71      2.14 o 
  -2   4   9      211.38      201.15      2.57 o 
  -1   4   9        0.06        0.45      0.17 o 
   0   4   9       56.31       56.55      0.96 o 
   1   4   9        3.07        4.11      0.33 o 
   2   4   9        4.14        2.47      0.57 o 
   3   4   9       12.90       15.82      0.99 o 
   4   4   9       38.71       42.31      2.00 o 
   5   4   9        4.10        3.14      1.60 o 
  -5   5   9        4.73        5.32      0.71 o 
  -4   5   9       32.10       33.54      1.16 o 
  -3   5   9       10.11       11.27      0.63 o 
  -2   5   9       28.40       28.96      0.84 o 
  -1   5   9      161.82      157.49      1.60 o 
   0   5   9      340.51      337.94      2.99 o 
   1   5   9      442.16      442.01      5.48 o 
   2   5   9       57.16       61.18      1.67 o 
   3   5   9        7.44        8.64      1.14 o 
   4   5   9        0.64        0.94      0.75 o 
   5   5   9        1.28       -0.63      1.33 o 
  -5   6   9        4.54        4.70      0.81 o 
  -4   6   9       12.73       14.32      0.98 o 
  -3   6   9       86.52       85.67      2.31 o 
  -2   6   9        8.57        9.78      0.66 o 
  -1   6   9      131.15      139.14      1.68 o 
   0   6   9        0.90        1.07      0.29 o 
   1   6   9      162.56      158.16      2.72 o 
   2   6   9       16.66       16.15      1.00 o 
   3   6   9        1.11        0.96      0.72 o 
   4   6   9       17.04       14.85      1.48 o 
   5   6   9        1.01        2.13      1.66 o 
  -5   7   9        0.05       -0.32      0.82 o 
  -4   7   9        0.92        0.44      0.57 o 
  -3   7   9       10.99        9.47      0.68 o 
  -2   7   9       64.94       60.72      1.47 o 
  -1   7   9        9.60        7.95      0.73 o 
   0   7   9       31.10       28.69      0.83 o 
   1   7   9      109.45      106.05      2.23 o 
   2   7   9        9.70        9.39      1.07 o 
   3   7   9       16.82       12.33      1.32 o 
   4   7   9       79.51       77.66      8.75 o 
  -4   8   9       20.46       22.04      2.76 o 
  -3   8   9       42.68       44.40      1.76 o 
  -2   8   9        7.29        5.76      0.78 o 
  -1   8   9       29.14       26.13      1.17 o 
   0   8   9        5.60        6.65      0.86 o 
   1   8   9        0.14       -0.06      0.61 o 
   2   8   9       13.05       13.77      1.85 o 
   3   8   9        2.31        3.27      1.01 o 
   4   8   9       15.65       18.04      1.74 o 
  -4   9   9        1.06        3.94      1.38 o 
  -3   9   9        4.53        4.62      1.09 o 
  -2   9   9       27.74       23.85      1.30 o 
  -1   9   9      138.54      126.84      2.68 o 
   0   9   9       32.50       32.16      2.34 o 
   1   9   9        5.88        6.07      1.39 o 
   2   9   9        7.76        6.84      1.58 o 
   3   9   9        4.22        4.39      1.11 o 
  -3  10   9        7.49        3.73      1.10 o 
  -2  10   9       27.41       25.81      1.41 o 
  -1  10   9       67.51       63.25      1.95 o 
   0  10   9        2.45        3.24      1.19 o 
   1  10   9        0.20       -0.77      0.88 o 
   2  10   9       90.61       99.44      4.65 o 
   3  10   9       34.12       37.46      3.18 o 
  -2  11   9        3.04        1.61      0.94 o 
  -1  11   9        0.08        0.25      0.55 o 
   0  11   9        2.99        2.99      1.27 o 
   1  11   9        4.78        5.21      1.51 o 
   2  11   9       24.88       23.15      2.64 o 
  -1  12   9        0.52        1.19      1.18 o 
   0  12   9        2.98        1.25      1.12 o 
  -6   0  10       14.08       12.27      1.56 o 
  -5   0  10       42.46       45.39      1.72 o 
  -4   0  10      429.72      430.57      5.64 o 
  -3   0  10        3.25        5.47      0.60 o 
  -2   0  10       23.11       17.16      0.75 o 
  -1   0  10     1477.03     1614.58     21.20 o 
   0   0  10      233.19      252.93      2.86 o 
   1   0  10     1065.35     1043.13     10.77 o 
   2   0  10      408.27      426.13      5.03 o 
   3   0  10      120.30      108.51      2.91 o 
   4   0  10       10.31       13.36      1.83 o 
   5   0  10       32.12       47.39      3.40 o 
  -6   1  10        5.55        4.80      0.86 o 
  -5   1  10        9.17        9.28      0.71 o 
  -4   1  10       74.52       69.45      1.32 o 
  -3   1  10       41.16       40.19      0.90 o 
  -2   1  10       55.04       56.70      1.02 o 
  -1   1  10     1537.97     1589.43     14.30 o 
   0   1  10      190.29      220.82      1.98 o 
   1   1  10       37.23       37.26      0.93 o 
   2   1  10      715.78      662.26      5.83 o 
   3   1  10       90.55       99.04      3.22 o 
   4   1  10        3.15        4.49      1.65 o 
   5   1  10       17.53       16.06      1.61 o 
  -6   2  10        1.37        0.88      0.62 o 
  -5   2  10        6.19        5.39      0.66 o 
  -4   2  10      110.12      111.93      1.71 o 
  -3   2  10       24.94       23.94      0.80 o 
  -2   2  10      483.41      490.99      5.47 o 
  -1   2  10        7.27        4.81      0.38 o 
   0   2  10        1.22        0.14      0.19 o 
   1   2  10       41.20       36.22      0.66 o 
   2   2  10      133.09      140.28      1.84 o 
   3   2  10       18.43       17.13      0.95 o 
   4   2  10       13.77       13.25      1.30 o 
   5   2  10       33.12       32.58      3.09 o 
  -6   3  10        2.20        1.77      0.66 o 
  -5   3  10        0.77        0.28      0.61 o 
  -4   3  10        9.23        9.81      0.69 o 
  -3   3  10       31.69       37.46      1.15 o 
  -2   3  10       76.50       74.87      1.78 o 
  -1   3  10      374.37      383.57      3.29 o 
   0   3  10      156.27      162.80      1.89 o 
   1   3  10      736.53      783.24      5.92 o 
   2   3  10       59.94       69.99      1.51 o 
   3   3  10      129.88      123.76      2.09 o 
   4   3  10        1.67        1.54      1.22 o 
   5   3  10       12.93       11.74      2.23 o 
  -5   4  10       33.44       35.65      1.27 o 
  -4   4  10        1.62        1.62      0.48 o 
  -3   4  10      201.26      187.86      2.39 o 
  -2   4  10       75.87       65.96      1.34 o 
  -1   4  10        5.03        6.76      0.32 o 
   0   4  10       77.46       85.00      1.34 o 
   1   4  10       94.35      111.39      1.45 o 
   2   4  10       67.54       70.42      2.17 o 
   3   4  10        8.34       10.86      1.08 o 
   4   4  10        0.21       -0.11      1.04 o 
   5   4  10        3.92        1.39      1.58 o 
  -5   5  10        4.72        4.08      0.68 o 
  -4   5  10       73.04       74.82      1.65 o 
  -3   5  10      442.18      425.41      3.91 o 
  -2   5  10       25.82       23.86      0.87 o 
  -1   5  10      218.39      217.35      2.18 o 
   0   5  10      194.29      202.27      2.07 o 
   1   5  10        0.00        0.47      0.34 o 
   2   5  10       34.79       37.01      1.36 o 
   3   5  10      100.25       91.14      2.27 o 
   4   5  10        5.41        6.12      1.09 o 
   5   5  10        4.43        5.13      1.89 o 
  -5   6  10        1.38        1.00      0.91 o 
  -4   6  10        1.90        1.82      0.53 o 
  -3   6  10        3.93        3.15      0.45 o 
  -2   6  10        0.29        1.20      0.36 o 
  -1   6  10        1.67        1.49      0.31 o 
   0   6  10       18.48       22.20      0.72 o 
   1   6  10      161.99      175.13      2.54 o 
   2   6  10       39.70       40.72      1.48 o 
   3   6  10       17.67       14.14      1.34 o 
   4   6  10        1.04        0.54      1.03 o 
   5   6  10        2.01        0.48      1.51 o 
  -5   7  10        5.78        6.63      1.11 o 
  -4   7  10       32.39       31.81      1.32 o 
  -3   7  10       52.40       58.84      1.41 o 
  -2   7  10      109.33      101.19      1.94 o 
  -1   7  10       17.57       14.39      0.89 o 
   0   7  10       64.98       64.31      1.25 o 
   1   7  10        0.91        0.62      0.49 o 
   2   7  10       30.37       29.19      1.64 o 
   3   7  10       45.71       43.66      2.76 o 
   4   7  10        2.16        1.59      0.99 o 
  -4   8  10       49.92       58.43      2.20 o 
  -3   8  10       12.24       10.77      1.07 o 
  -2   8  10        1.77        0.72      0.56 o 
  -1   8  10       12.96       14.54      0.98 o 
   0   8  10       79.23       67.60      2.13 o 
   1   8  10       25.67       24.07      2.51 o 
   2   8  10        9.92        9.86      1.20 o 
   3   8  10        1.56        2.99      0.99 o 
   4   8  10        4.61        6.34      2.96 o 
  -4   9  10        6.24        5.82      1.26 o 
  -3   9  10        5.69        6.16      1.16 o 
  -2   9  10       69.57       69.26      3.10 o 
  -1   9  10       10.71       10.50      0.93 o 
   0   9  10       89.30       85.37      3.79 o 
   1   9  10       22.31       24.52      2.17 o 
   2   9  10        4.30        4.08      1.04 o 
   3   9  10       51.58       57.01      2.62 o 
  -3  10  10        3.53        1.03      0.87 o 
  -2  10  10        0.05       -0.09      0.53 o 
  -1  10  10       12.74       14.58      1.09 o 
   0  10  10        0.34       -0.26      0.85 o 
   1  10  10        1.40        1.75      1.12 o 
   2  10  10        8.01        8.33      1.83 o 
   3  10  10        2.71        1.67      1.06 o 
  -2  11  10        0.35        0.65      0.81 o 
  -1  11  10        0.17        0.65      0.77 o 
   0  11  10        5.43        8.44      1.71 o 
   1  11  10        1.83        1.39      1.24 o 
   2  11  10        0.73        0.78      1.19 o 
   0  12  10        3.06        2.82      1.46 o 
  -6   1  11        3.89        5.36      0.89 o 
  -5   1  11        1.82        0.65      0.50 o 
  -4   1  11      107.40      106.73      1.67 o 
  -3   1  11      114.93      113.76      1.56 o 
  -2   1  11        0.35        1.41      0.26 o 
  -1   1  11     1673.58     1787.47     12.94 o 
   0   1  11       64.04       61.95      1.07 o 
   1   1  11        0.49        0.13      0.18 o 
   2   1  11       21.31       15.81      0.75 o 
   3   1  11      146.45      147.82      2.49 o 
   4   1  11       81.84       81.51      2.71 o 
   5   1  11       15.34       15.89      2.38 o 
  -6   2  11        0.50       -0.01      0.52 o 
  -5   2  11       11.80       12.57      0.87 o 
  -4   2  11      114.72      108.80      1.70 o 
  -3   2  11      529.41      510.45      4.74 o 
  -2   2  11      124.09      141.01      1.79 o 
  -1   2  11      339.01      337.88      3.85 o 
   0   2  11      118.91      115.08      1.50 o 
   1   2  11      137.00      141.02      1.52 o 
   2   2  11      401.60      427.10      4.12 o 
   3   2  11       16.12       22.87      1.02 o 
   4   2  11       22.26       24.84      2.54 o 
   5   2  11        5.51        2.10      1.40 o 
  -5   3  11       14.26       14.09      1.41 o 
  -4   3  11      180.39      181.17      2.53 o 
  -3   3  11       84.75       81.52      1.60 o 
  -2   3  11       78.94       74.84      1.32 o 
  -1   3  11      111.08      124.46      1.46 o 
   0   3  11      141.58      141.84      1.76 o 
   1   3  11      254.49      240.33      2.26 o 
   2   3  11      274.55      268.90      3.67 o 
   3   3  11       28.33       24.24      1.16 o 
   4   3  11       20.24       17.58      2.25 o 
   5   3  11        0.02       -1.00      1.28 o 
  -5   4  11        6.03        9.42      0.83 o 
  -4   4  11        0.00       -0.50      0.33 o 
  -3   4  11        0.29        0.11      0.46 o 
  -2   4  11       45.94       45.47      1.23 o 
  -1   4  11        3.08        2.87      0.26 o 
   0   4  11       16.40        7.69      0.45 o 
   1   4  11        0.17        0.48      0.28 o 
   2   4  11       40.08       43.95      1.44 o 
   3   4  11        7.54        5.80      1.12 o 
   4   4  11       48.51       48.37      3.26 o 
   5   4  11        0.60       -0.60      1.13 o 
  -5   5  11        1.21        1.70      0.60 o 
  -4   5  11        1.57        1.36      0.41 o 
  -3   5  11       26.62       26.32      0.93 o 
  -2   5  11       38.18       30.27      1.25 o 
  -1   5  11       70.96       70.72      1.24 o 
   0   5  11       29.01       31.01      0.73 o 
   1   5  11       46.84       44.73      1.16 o 
   2   5  11       24.45       21.08      1.10 o 
   3   5  11        1.71        1.75      0.66 o 
   4   5  11        4.76        5.41      1.77 o 
   5   5  11        0.37       -0.98      1.16 o 
  -5   6  11        0.25       -0.46      0.55 o 
  -4   6  11        2.60        3.20      0.58 o 
  -3   6  11       16.36       15.51      0.88 o 
  -2   6  11        6.27        5.79      0.66 o 
  -1   6  11      225.10      221.29      2.64 o 
   0   6  11       11.64       12.33      0.58 o 
   1   6  11       62.05       58.43      1.62 o 
   2   6  11       57.12       59.42      1.78 o 
   3   6  11        6.72        5.14      1.00 o 
   4   6  11       16.87       13.45      1.43 o 
  -4   7  11        2.29        1.73      0.61 o 
  -3   7  11       54.68       57.10      1.40 o 
  -2   7  11       59.35       51.84      1.41 o 
  -1   7  11      130.86      116.17      2.04 o 
   0   7  11        9.13       11.08      0.60 o 
   1   7  11       35.66       28.56      1.51 o 
   2   7  11      105.04      108.24      3.26 o 
   3   7  11       25.16       28.88      1.85 o 
   4   7  11       14.31       11.96      1.51 o 
  -4   8  11        4.27        6.15      0.85 o 
  -3   8  11      126.79      126.87      3.45 o 
  -2   8  11        0.00        0.64      0.51 o 
  -1   8  11       16.80       12.68      0.95 o 
   0   8  11        0.86        1.57      0.89 o 
   1   8  11        9.59       12.13      1.16 o 
   2   8  11        8.66       11.17      1.25 o 
   3   8  11       11.73       13.69      1.49 o 
   4   8  11       15.11       11.42      1.57 o 
  -4   9  11        8.95       13.41      2.13 o 
  -3   9  11        8.33        8.03      1.27 o 
  -2   9  11       15.22       14.01      1.12 o 
  -1   9  11       17.04       18.14      1.11 o 
   0   9  11       19.23       14.55      1.81 o 
   1   9  11       36.75       35.53      2.67 o 
   2   9  11        4.10        4.62      1.03 o 
   3   9  11        1.85        4.21      1.16 o 
  -3  10  11        7.75        6.01      1.24 o 
  -2  10  11        0.56        0.57      0.57 o 
  -1  10  11       13.85       13.30      1.41 o 
   0  10  11        0.14        1.15      1.03 o 
   1  10  11        0.14       -0.06      0.97 o 
   2  10  11        9.24        4.21      1.46 o 
   3  10  11        6.46        6.37      3.04 o 
  -2  11  11        0.39        0.39      0.67 o 
  -1  11  11        1.93       -1.13      0.98 o 
   0  11  11        3.43        2.28      1.24 o 
   1  11  11        3.73        1.51      1.28 o 
   2  11  11        0.46        1.42      1.31 o 
  -6   0  12        0.09       -0.32      0.92 o 
  -5   0  12       11.31        9.44      1.00 o 
  -4   0  12      317.00      275.51      4.22 o 
  -3   0  12        1.79        2.93      0.54 o 
  -2   0  12       86.34      109.14      2.04 o 
  -1   0  12      768.54      791.71      8.46 o 
   0   0  12      594.15      641.78      7.13 o 
   1   0  12       42.60       40.68      1.07 o 
   2   0  12        0.03        0.36      0.33 o 
   3   0  12       90.86       96.20      3.65 o 
   4   0  12        8.90       18.08      2.05 o 
   5   0  12       68.86       77.51      4.27 o 
  -6   1  12        0.00       -0.84      0.64 o 
  -5   1  12       51.06       47.81      1.54 o 
  -4   1  12        1.02        0.13      0.38 o 
  -3   1  12      152.41      144.46      2.01 o 
  -2   1  12      442.97      394.91      3.51 o 
  -1   1  12       82.68       97.47      1.37 o 
   0   1  12       21.30       18.07      0.62 o 
   1   1  12       42.24       44.23      0.79 o 
   2   1  12       48.54       44.67      1.09 o 
   3   1  12        9.92        7.60      0.94 o 
   4   1  12       14.19       15.89      1.42 o 
   5   1  12        8.53       11.88      1.53 o 
  -5   2  12        2.29        2.66      0.53 o 
  -4   2  12       86.59       85.67      1.67 o 
  -3   2  12      264.67      260.00      3.94 o 
  -2   2  12       12.81       12.27      0.47 o 
  -1   2  12        3.62        6.30      0.41 o 
   0   2  12        0.94        0.81      0.22 o 
   1   2  12       17.24       19.19      0.59 o 
   2   2  12        0.34        0.98      0.33 o 
   3   2  12      136.70      116.43      2.90 o 
   4   2  12       38.37       32.72      2.64 o 
   5   2  12       44.52       48.61      3.56 o 
  -5   3  12       11.90       10.97      0.97 o 
  -4   3  12       56.85       57.72      1.40 o 
  -3   3  12     1083.71     1050.59      8.64 o 
  -2   3  12       85.02       88.14      1.44 o 
  -1   3  12        0.12        0.95      0.24 o 
   0   3  12       30.16       29.66      0.86 o 
   1   3  12      176.24      180.43      1.88 o 
   2   3  12       85.52       97.17      2.06 o 
   3   3  12       34.77       29.81      2.08 o 
   4   3  12        9.88        8.51      1.83 o 
   5   3  12        5.34        6.01      1.81 o 
  -5   4  12       18.10       21.61      1.11 o 
  -4   4  12        3.89        3.64      0.54 o 
  -3   4  12      678.83      654.32      5.90 o 
  -2   4  12       30.77       31.32      0.97 o 
  -1   4  12       27.76       27.55      0.66 o 
   0   4  12       83.54       79.90      1.46 o 
   1   4  12       12.03       11.17      0.59 o 
   2   4  12      111.05      107.52      2.08 o 
   3   4  12        7.42        7.67      0.96 o 
   4   4  12        9.78       10.26      1.93 o 
   5   4  12        2.58        3.20      1.60 o 
  -5   5  12       97.25      103.19      2.16 o 
  -4   5  12        8.85        7.77      0.67 o 
  -3   5  12      138.87      147.20      2.17 o 
  -2   5  12      347.52      315.61      4.24 o 
  -1   5  12      106.03      111.85      1.64 o 
   0   5  12      212.83      210.15      2.45 o 
   1   5  12        2.21        3.16      0.67 o 
   2   5  12        0.07       -0.08      0.42 o 
   3   5  12        6.83        7.11      1.01 o 
   4   5  12        8.83        5.43      1.69 o 
   5   5  12        0.85        0.62      1.55 o 
  -5   6  12        0.49        0.55      0.56 o 
  -4   6  12        5.51        4.58      0.65 o 
  -3   6  12      181.54      186.88      2.58 o 
  -2   6  12        2.82        3.29      0.44 o 
  -1   6  12       19.05       19.91      0.79 o 
   0   6  12        4.09        5.17      0.45 o 
   1   6  12        1.46        0.85      0.52 o 
   2   6  12        0.10       -0.33      0.53 o 
   3   6  12        4.61        5.02      0.98 o 
   4   6  12        4.54        5.94      1.22 o 
  -4   7  12        2.03        1.92      0.68 o 
  -3   7  12        9.43        6.56      0.65 o 
  -2   7  12       22.23       26.75      1.42 o 
  -1   7  12        5.32        4.87      0.54 o 
   0   7  12       83.04       78.52      1.43 o 
   1   7  12        2.43        3.44      0.66 o 
   2   7  12       36.53       34.05      1.78 o 
   3   7  12        1.57        1.40      1.09 o 
   4   7  12       10.51       10.94      1.48 o 
  -4   8  12        3.15        2.57      0.75 o 
  -3   8  12        2.32        2.51      0.70 o 
  -2   8  12       60.90       54.40      1.81 o 
  -1   8  12       48.95       44.30      1.56 o 
   0   8  12      153.99      131.12      6.61 o 
   1   8  12        9.55        9.34      1.08 o 
   2   8  12       13.71       18.22      1.47 o 
   3   8  12       15.46       15.20      1.57 o 
   4   8  12        7.75       13.15      1.63 o 
  -3   9  12       28.13       31.70      6.50 o 
  -2   9  12       40.24       38.06      1.63 o 
  -1   9  12        1.66        2.04      0.61 o 
   0   9  12        2.00        3.23      1.15 o 
   1   9  12        1.00        0.75      1.01 o 
   2   9  12        3.00        1.99      0.88 o 
   3   9  12        0.54        1.53      0.99 o 
  -3  10  12        3.16        5.69      1.22 o 
  -2  10  12       23.95       23.46      1.42 o 
  -1  10  12        1.12        0.17      0.54 o 
   0  10  12       24.66       25.84      2.51 o 
   1  10  12        1.77       -0.32      0.98 o 
   2  10  12       12.57       10.40      1.96 o 
  -2  11  12        3.04        2.97      0.83 o 
  -1  11  12       74.45       79.11      4.23 o 
   0  11  12        3.17        3.09      1.40 o 
   1  11  12        0.78       -0.78      0.92 o 
  -5   1  13        0.72        0.61      0.45 o 
  -4   1  13        5.92        7.71      0.60 o 
  -3   1  13      148.35      140.77      2.01 o 
  -2   1  13      152.18      151.70      1.82 o 
  -1   1  13      294.08      293.87      3.00 o 
   0   1  13     1077.61     1087.22      9.00 o 
   1   1  13      110.35      115.95      1.41 o 
   2   1  13        0.00        0.05      0.27 o 
   3   1  13        0.86        1.16      0.63 o 
   4   1  13       22.85       17.52      1.78 o 
   5   1  13        5.16        7.24      1.98 o 
  -5   2  13        0.53        0.25      0.46 o 
  -4   2  13       21.34       22.31      0.93 o 
  -3   2  13        0.02       -0.18      0.34 o 
  -2   2  13      319.92      311.64      3.26 o 
  -1   2  13      397.71      406.46      4.26 o 
   0   2  13        6.58        8.82      0.41 o 
   1   2  13        0.31        0.41      0.22 o 
   2   2  13       17.27       19.24      0.91 o 
   3   2  13       99.17       75.22      6.56 o 
   4   2  13        0.07        1.10      1.15 o 
   5   2  13        0.00        1.24      1.43 o 
  -5   3  13        7.17        6.61      0.87 o 
  -4   3  13        8.06        8.74      0.70 o 
  -3   3  13      440.24      422.14      4.24 o 
  -2   3  13      183.07      168.92      2.21 o 
  -1   3  13       26.04       26.33      0.67 o 
   0   3  13     1356.44     1375.85     12.30 o 
   1   3  13      205.29      190.15      2.00 o 
   2   3  13       53.73       54.59      1.25 o 
   3   3  13       44.45       49.09      5.27 o 
   4   3  13       19.51       16.36      2.22 o 
   5   3  13        4.99        5.18      1.83 o 
  -5   4  13        0.26        0.02      0.69 o 
  -4   4  13       27.12       30.87      1.10 o 
  -3   4  13       96.28       89.65      1.63 o 
  -2   4  13     1447.99     1362.63     11.05 o 
  -1   4  13       32.79       33.19      0.77 o 
   0   4  13       43.22       44.15      0.99 o 
   1   4  13        9.65        8.37      0.55 o 
   2   4  13       17.37       18.01      0.91 o 
   3   4  13        0.01        0.04      1.08 o 
   4   4  13        1.24        0.06      1.06 o 
   5   4  13        0.03       -1.55      1.22 o 
  -5   5  13        5.83        7.45      0.84 o 
  -4   5  13       26.46       26.20      0.96 o 
  -3   5  13      223.93      213.90      2.75 o 
  -2   5  13      357.16      344.97      4.00 o 
  -1   5  13      166.03      162.15      3.31 o 
   0   5  13        1.24        1.30      0.38 o 
   1   5  13       45.26       53.06      1.79 o 
   2   5  13      161.12      158.48      2.65 o 
   3   5  13       10.86       14.14      1.74 o 
   4   5  13        0.04        3.89      1.60 o 
  -5   6  13       10.63       14.87      1.05 o 
  -4   6  13       24.62       26.30      1.51 o 
  -3   6  13      176.12      187.12      2.38 o 
  -2   6  13      230.44      228.34      2.53 o 
  -1   6  13       93.13       89.55      1.60 o 
   0   6  13       67.59       63.30      1.26 o 
   1   6  13       27.54       35.21      1.36 o 
   2   6  13        5.13        5.99      0.71 o 
   3   6  13        1.12        0.36      0.75 o 
   4   6  13       10.62       10.22      1.38 o 
  -4   7  13       23.43       27.70      1.35 o 
  -3   7  13       17.58       17.57      1.26 o 
  -2   7  13       15.12       11.61      0.83 o 
  -1   7  13      134.39      125.71      2.16 o 
   0   7  13       11.87       12.73      1.13 o 
   1   7  13       30.73       25.91      1.23 o 
   2   7  13      119.90      132.93      3.47 o 
   3   7  13        2.54        1.79      0.88 o 
   4   7  13        0.10        0.36      0.99 o 
  -4   8  13        0.04        0.41      0.62 o 
  -3   8  13       49.59       53.61      1.96 o 
  -2   8  13       14.64       12.54      1.06 o 
  -1   8  13        1.03        0.06      0.47 o 
   0   8  13        2.32        2.32      0.71 o 
   1   8  13        8.31        7.73      1.03 o 
   2   8  13        3.29        2.32      0.90 o 
   3   8  13        1.67        1.29      0.94 o 
  -3   9  13       32.25       37.80      2.22 o 
  -2   9  13        9.09        8.00      0.93 o 
  -1   9  13        4.04        6.49      0.84 o 
   0   9  13       19.25       18.08      2.07 o 
   1   9  13       32.96       25.58      2.31 o 
   2   9  13        2.44        4.62      1.06 o 
   3   9  13       10.44       13.97      1.64 o 
  -3  10  13        0.08       -0.01      0.89 o 
  -2  10  13        7.94        9.59      1.08 o 
  -1  10  13        4.66        1.90      1.18 o 
   0  10  13       59.10       50.65      3.21 o 
   1  10  13        0.00       -1.03      0.83 o 
   2  10  13        0.03       -0.09      1.10 o 
  -1  11  13       23.47       26.83      2.75 o 
   0  11  13        0.07        1.34      1.15 o 
   1  11  13        0.04        2.20      1.33 o 
  -5   0  14       32.47       29.31      1.50 o 
  -4   0  14       19.95       14.90      1.05 o 
  -3   0  14       18.48       19.06      1.22 o 
  -2   0  14       32.15       31.83      1.12 o 
  -1   0  14      578.94      580.78      6.62 o 
   0   0  14      444.00      415.59      5.12 o 
   1   0  14      210.18      210.73      3.05 o 
   2   0  14      247.79      251.55      4.68 o 
   3   0  14       40.01       44.02      2.58 o 
   4   0  14       10.58       13.79      1.93 o 
   5   0  14        7.63        6.75      1.84 o 
  -5   1  14        9.66        8.34      0.70 o 
  -4   1  14        7.40        7.41      0.64 o 
  -3   1  14       33.85       28.69      1.02 o 
  -2   1  14       22.40       27.35      0.74 o 
  -1   1  14       90.73       94.90      1.43 o 
   0   1  14      883.26      857.59      6.63 o 
   1   1  14        3.54        3.43      0.39 o 
   2   1  14       34.30       34.37      1.02 o 
   3   1  14       12.65        8.88      0.99 o 
   4   1  14       21.80       18.29      1.50 o 
   5   1  14        0.36        1.57      1.37 o 
  -5   2  14        2.79        3.16      0.72 o 
  -4   2  14        1.58        2.00      0.47 o 
  -3   2  14      305.37      275.38      3.14 o 
  -2   2  14        3.86        3.71      0.40 o 
  -1   2  14      124.68      129.88      2.26 o 
   0   2  14      518.63      530.81      4.34 o 
   1   2  14        2.87        2.24      0.30 o 
   2   2  14       54.39       51.77      1.13 o 
   3   2  14       18.72       14.56      1.19 o 
   4   2  14        2.69        3.94      1.36 o 
   5   2  14        8.57        5.67      1.78 o 
  -5   3  14       32.11       36.37      1.30 o 
  -4   3  14       13.81       14.57      0.92 o 
  -3   3  14       25.43       27.48      0.98 o 
  -2   3  14       50.10       47.96      1.12 o 
  -1   3  14       20.61       24.20      0.74 o 
   0   3  14      259.92      261.54      3.18 o 
   1   3  14       54.23       62.20      1.19 o 
   2   3  14        7.41        6.82      0.54 o 
   3   3  14       35.88       40.49      2.72 o 
   4   3  14        0.46        1.24      1.25 o 
   5   3  14        1.31       -1.77      1.18 o 
  -5   4  14       36.23       45.43      1.90 o 
  -4   4  14       21.26       20.19      0.95 o 
  -3   4  14       20.78       21.74      0.89 o 
  -2   4  14       24.27       25.51      1.06 o 
  -1   4  14       93.07       95.13      1.77 o 
   0   4  14       64.85       53.99      1.13 o 
   1   4  14       26.37       25.72      0.89 o 
   2   4  14       60.63       63.62      1.58 o 
   3   4  14        0.34       -0.63      0.57 o 
   4   4  14        1.82        0.06      1.15 o 
   5   4  14        0.22       -0.15      1.42 o 
  -5   5  14        4.41        5.15      1.01 o 
  -4   5  14       12.33       13.54      0.84 o 
  -3   5  14       10.42       10.10      0.69 o 
  -2   5  14      539.64      525.63      6.41 o 
  -1   5  14      356.32      348.98      7.99 o 
   0   5  14        2.81        2.91      0.56 o 
   1   5  14       38.52       38.27      1.36 o 
   2   5  14       22.37       22.07      1.54 o 
   3   5  14       27.15       28.92      2.26 o 
   4   5  14        7.04       10.50      2.10 o 
  -5   6  14        7.50        6.93      0.94 o 
  -4   6  14       15.86       17.58      0.91 o 
  -3   6  14       13.57       12.88      0.73 o 
  -2   6  14      300.70      296.25      3.71 o 
  -1   6  14       27.53       19.40      0.90 o 
   0   6  14       41.35       35.95      0.98 o 
   1   6  14       16.46       13.41      0.97 o 
   2   6  14       18.07       22.16      2.56 o 
   3   6  14        8.12        8.16      1.16 o 
   4   6  14        6.29        6.08      1.84 o 
  -4   7  14        6.88        7.86      0.90 o 
  -3   7  14        4.47        4.61      0.62 o 
  -2   7  14       70.89       66.60      1.99 o 
  -1   7  14        8.46        9.83      0.73 o 
   0   7  14       22.77       24.02      1.34 o 
   1   7  14       20.48       19.55      2.63 o 
   2   7  14        2.57        3.19      1.22 o 
   3   7  14        0.21        0.54      1.11 o 
   4   7  14        5.34        6.74      1.89 o 
  -4   8  14        2.99        2.69      0.74 o 
  -3   8  14        4.09        2.82      0.74 o 
  -2   8  14       13.46       15.39      1.21 o 
  -1   8  14       19.17       15.86      1.07 o 
   0   8  14        7.55        9.30      1.04 o 
   1   8  14       32.92       36.03      1.81 o 
   2   8  14       13.57        9.47      1.22 o 
   3   8  14        7.18        6.09      1.22 o 
  -3   9  14        7.24       10.36      1.13 o 
  -2   9  14        0.73        1.15      0.81 o 
  -1   9  14        1.08        2.19      0.65 o 
   0   9  14        2.92        2.31      1.12 o 
   1   9  14       40.21       36.34      3.52 o 
   2   9  14        1.11        0.97      0.84 o 
   3   9  14        2.13        1.43      1.20 o 
  -2  10  14        1.10        0.93      0.66 o 
  -1  10  14       15.11       15.60      2.11 o 
   0  10  14        0.07       -0.54      0.97 o 
   1  10  14        4.35        1.96      1.21 o 
   2  10  14        6.39        7.09      1.77 o 
  -1  11  14        0.65        0.91      1.18 o 
   0  11  14        0.22       -0.41      1.12 o 
   1  11  14        2.79        4.87      1.65 o 
  -5   1  15        1.19        0.41      0.48 o 
  -4   1  15        9.85       11.08      0.76 o 
  -3   1  15       24.52       17.41      0.86 o 
  -2   1  15        0.07        0.03      0.22 o 
  -1   1  15       22.89       27.99      0.79 o 
   0   1  15      250.00      252.03      2.54 o 
   1   1  15        1.74        1.52      0.29 o 
   2   1  15        3.92        4.81      0.50 o 
   3   1  15       64.76       56.96      2.04 o 
   4   1  15        4.49        5.07      1.05 o 
   5   1  15        0.01        0.05      1.28 o 
  -5   2  15       21.23       23.57      1.11 o 
  -4   2  15        5.76        6.96      0.65 o 
  -3   2  15      168.85      158.28      2.95 o 
  -2   2  15       12.37       12.31      0.63 o 
  -1   2  15        5.27        5.44      0.58 o 
   0   2  15       81.86       91.07      1.28 o 
   1   2  15       52.87       50.31      0.95 o 
   2   2  15        3.67        2.83      0.42 o 
   3   2  15        0.01        0.36      0.58 o 
   4   2  15        1.50        3.52      1.45 o 
   5   2  15        0.13        1.22      1.43 o 
  -5   3  15       11.82       12.46      0.91 o 
  -4   3  15        8.04        5.66      0.65 o 
  -3   3  15        0.00        0.20      0.35 o 
  -2   3  15      500.14      494.77      4.89 o 
  -1   3  15        1.67        1.66      0.33 o 
   0   3  15       10.34       12.16      0.67 o 
   1   3  15       23.18       23.11      0.87 o 
   2   3  15        7.76        6.67      0.54 o 
   3   3  15       10.52        9.46      1.61 o 
   4   3  15        2.39        0.05      1.12 o 
   5   3  15        0.48       -0.81      1.30 o 
  -5   4  15        0.09        0.21      0.59 o 
  -4   4  15       57.57       58.37      1.49 o 
  -3   4  15       38.05       36.42      1.09 o 
  -2   4  15      568.37      555.73      6.66 o 
  -1   4  15       10.80       12.55      0.63 o 
   0   4  15       31.08       34.38      0.96 o 
   1   4  15       17.05       18.07      0.80 o 
   2   4  15        0.54        2.75      0.61 o 
   3   4  15       12.39       10.85      1.12 o 
   4   4  15       13.53       11.27      2.11 o 
  -5   5  15       15.61       17.57      1.11 o 
  -4   5  15        2.91        2.80      0.60 o 
  -3   5  15        0.32        0.59      0.40 o 
  -2   5  15      120.06      121.35      2.48 o 
  -1   5  15       53.51       51.65      1.83 o 
   0   5  15       10.39        8.61      0.64 o 
   1   5  15       59.01       53.00      1.62 o 
   2   5  15       67.89       70.47      2.32 o 
   3   5  15        8.00       10.92      1.21 o 
   4   5  15        2.00        1.89      1.45 o 
  -4   6  15        2.28        1.40      0.49 o 
  -3   6  15       43.31       44.49      1.16 o 
  -2   6  15      660.95      653.29     10.25 o 
  -1   6  15       16.90       13.97      0.95 o 
   0   6  15        0.74        1.43      0.61 o 
   1   6  15       87.62       82.75      2.46 o 
   2   6  15        8.05        6.23      1.43 o 
   3   6  15       29.12       28.09      1.78 o 
   4   6  15       15.91       13.87      2.46 o 
  -4   7  15        0.44        0.24      0.53 o 
  -3   7  15        0.93        0.73      0.41 o 
  -2   7  15       52.22       50.61      1.78 o 
  -1   7  15       42.93       37.73      1.35 o 
   0   7  15       58.56       56.99      2.06 o 
   1   7  15       13.46        8.92      1.09 o 
   2   7  15       36.29       36.60      4.84 o 
   3   7  15        0.20       -0.23      0.81 o 
   4   7  15        0.48        0.21      1.52 o 
  -4   8  15        9.17       11.48      1.07 o 
  -3   8  15        0.04        0.18      0.60 o 
  -2   8  15        0.02       -0.16      0.54 o 
  -1   8  15        1.13        0.85      0.53 o 
   0   8  15        0.23        0.70      0.71 o 
   1   8  15       14.17       11.24      1.23 o 
   2   8  15        0.29        0.14      0.80 o 
   3   8  15        0.51       -0.42      1.24 o 
  -3   9  15        0.21       -0.05      0.63 o 
  -2   9  15        4.34        5.11      0.84 o 
  -1   9  15        4.76        5.83      1.01 o 
   0   9  15        1.13        1.28      1.03 o 
   1   9  15        0.25        1.58      0.79 o 
   2   9  15        4.06        2.80      1.01 o 
  -2  10  15        1.32        1.09      0.69 o 
  -1  10  15        4.71        2.82      1.33 o 
   0  10  15        0.14        0.81      1.12 o 
   1  10  15        0.18        0.33      1.13 o 
   2  10  15        0.87        1.58      1.22 o 
   0  11  15       16.43       26.50      2.87 o 
  -5   0  16       14.13       12.78      2.86 o 
  -4   0  16        4.54        3.83      1.85 o 
  -3   0  16       25.66       28.56      1.56 o 
  -2   0  16       27.93       29.44      1.14 o 
  -1   0  16      135.52      135.45      2.37 o 
   0   0  16      198.84      180.35      2.90 o 
   1   0  16       10.06       11.51      0.84 o 
   2   0  16        0.24        2.28      0.83 o 
   3   0  16       28.27       28.13      2.16 o 
   4   0  16        0.02       -0.11      1.04 o 
   5   0  16        0.01        1.45      1.48 o 
  -5   1  16        0.03        0.38      0.47 o 
  -4   1  16      199.12      178.35      2.95 o 
  -3   1  16       44.96       33.68      1.16 o 
  -2   1  16        3.34        3.77      0.39 o 
  -1   1  16       74.20       75.40      1.32 o 
   0   1  16       66.28       74.02      1.08 o 
   1   1  16        8.90       11.95      0.53 o 
   2   1  16       20.61       18.49      1.14 o 
   3   1  16        1.83        0.41      0.61 o 
   4   1  16        0.07       -0.12      0.73 o 
   5   1  16        5.20        6.73      1.96 o 
  -5   2  16        0.32       -0.33      0.44 o 
  -4   2  16       58.64       54.26      1.42 o 
  -3   2  16        6.36        4.96      0.59 o 
  -2   2  16      345.35      328.34      3.52 o 
  -1   2  16      117.96      117.31      1.91 o 
   0   2  16        2.44        3.05      0.39 o 
   1   2  16       22.73       26.60      0.75 o 
   2   2  16       24.35       20.18      1.34 o 
   3   2  16        0.00       -0.43      0.58 o 
   4   2  16        0.07        0.69      1.22 o 
   5   2  16        3.40        3.94      1.66 o 
  -5   3  16        1.05        2.35      0.59 o 
  -4   3  16       44.39       44.92      1.33 o 
  -3   3  16       21.81       20.48      0.97 o 
  -2   3  16      544.03      532.17      6.45 o 
  -1   3  16     1051.30     1011.75      7.82 o 
   0   3  16      117.92      117.87      1.97 o 
   1   3  16       65.90       61.80      1.27 o 
   2   3  16        0.02        0.12      0.44 o 
   3   3  16       31.02       28.87      2.37 o 
   4   3  16       42.56       34.36      2.91 o 
  -5   4  16        5.04        5.04      0.91 o 
  -4   4  16        0.11        0.38      0.46 o 
  -3   4  16       80.27       77.22      1.79 o 
  -2   4  16        1.29        0.62      0.50 o 
  -1   4  16        3.69        2.36      0.52 o 
   0   4  16      191.76      184.23      2.41 o 
   1   4  16        0.14       -0.09      0.34 o 
   2   4  16       27.62       37.04      3.67 o 
   3   4  16        1.26        1.45      1.10 o 
   4   4  16        0.97       -0.24      1.13 o 
  -5   5  16        0.09       -0.43      0.55 o 
  -4   5  16       26.89       27.85      1.34 o 
  -3   5  16        8.81        9.28      0.78 o 
  -2   5  16       54.17       52.21      1.65 o 
  -1   5  16     1031.97     1022.24     11.11 o 
   0   5  16        0.82        0.62      0.59 o 
   1   5  16       87.78       75.22      3.15 o 
   2   5  16        2.98        6.48      0.97 o 
   3   5  16        7.74       10.26      1.84 o 
   4   5  16        1.08        0.18      1.25 o 
  -4   6  16       25.77       31.06      1.12 o 
  -3   6  16        0.10        0.22      0.41 o 
  -2   6  16      280.12      295.02      4.59 o 
  -1   6  16        6.66        9.56      0.86 o 
   0   6  16        5.66        7.34      0.95 o 
   1   6  16        2.54        3.04      0.77 o 
   2   6  16       46.96       46.39      2.88 o 
   3   6  16        6.18        7.86      1.18 o 
   4   6  16        0.04       -1.13      1.25 o 
  -4   7  16       29.53       40.59      1.94 o 
  -3   7  16        0.37        0.65      0.45 o 
  -2   7  16        1.52        1.02      0.60 o 
  -1   7  16      128.62      117.56      2.31 o 
   0   7  16       28.93       27.19      3.67 o 
   1   7  16        4.59        4.50      0.91 o 
   2   7  16        0.01        0.78      0.79 o 
   3   7  16        0.02        0.15      0.87 o 
  -3   8  16        7.60        5.57      0.90 o 
  -2   8  16        0.15       -0.28      0.79 o 
  -1   8  16       37.16       34.76      1.48 o 
   0   8  16        0.53        0.07      0.63 o 
   1   8  16       23.76       23.62      1.61 o 
   2   8  16        6.12        7.74      1.20 o 
   3   8  16        1.59        1.90      1.01 o 
  -3   9  16        0.24        0.33      0.64 o 
  -2   9  16       19.69       24.07      1.46 o 
  -1   9  16        0.49        0.98      1.07 o 
   0   9  16       20.73       22.28      2.41 o 
   1   9  16        1.83        3.70      0.98 o 
   2   9  16        0.00       -0.33      1.46 o 
  -2  10  16        1.20       -0.12      0.63 o 
  -1  10  16        4.19        3.14      1.39 o 
   0  10  16        4.12        6.47      1.66 o 
   1  10  16        0.66        1.16      1.25 o 
  -5   1  17        0.18       -0.26      0.57 o 
  -4   1  17        3.02        1.19      0.51 o 
  -3   1  17      189.73      164.00      2.76 o 
  -2   1  17      258.03      248.39      2.98 o 
  -1   1  17        1.70        0.84      0.30 o 
   0   1  17      107.75      103.18      1.34 o 
   1   1  17      107.63      109.80      1.90 o 
   2   1  17       51.09       50.44      1.77 o 
   3   1  17        3.09        3.74      1.74 o 
   4   1  17        1.33        0.51      0.77 o 
  -5   2  17        6.27        3.66      0.67 o 
  -4   2  17        0.09        0.03      0.44 o 
  -3   2  17        0.46        0.25      0.39 o 
  -2   2  17        1.64        1.60      0.43 o 
  -1   2  17        3.79        5.08      0.52 o 
   0   2  17      184.05      185.24      2.17 o 
   1   2  17      320.26      311.58      3.47 o 
   2   2  17       87.17       92.03      2.35 o 
   3   2  17        0.00       -0.01      0.67 o 
   4   2  17        1.25        0.24      1.18 o 
  -5   3  17        6.33        7.75      0.83 o 
  -4   3  17        4.61        3.73      0.63 o 
  -3   3  17       97.63       97.54      2.00 o 
  -2   3  17      287.44      278.97      3.51 o 
  -1   3  17      245.47      232.20      2.53 o 
   0   3  17      436.57      425.90      4.20 o 
   1   3  17      254.82      261.28      3.33 o 
   2   3  17        4.07        3.17      0.70 o 
   3   3  17       17.02       18.49      2.13 o 
   4   3  17        0.45        1.25      1.28 o 
  -5   4  17       16.99       19.49      1.21 o 
  -4   4  17        0.84        0.29      0.48 o 
  -3   4  17        1.31        1.31      0.47 o 
  -2   4  17      111.55      113.69      2.39 o 
  -1   4  17       95.45       95.45      2.16 o 
   0   4  17       99.42       96.29      2.26 o 
   1   4  17       40.80       41.17      1.88 o 
   2   4  17       32.34       33.30      1.63 o 
   3   4  17        3.45        3.23      1.24 o 
   4   4  17        8.73        9.21      2.01 o 
  -4   5  17       27.20       33.83      1.22 o 
  -3   5  17       10.72       12.77      0.88 o 
  -2   5  17       50.21       46.71      2.38 o 
  -1   5  17      436.25      420.90      5.58 o 
   0   5  17      324.91      318.27      5.54 o 
   1   5  17       11.12       12.35      1.12 o 
   2   5  17        2.48        2.53      1.58 o 
   3   5  17        0.02       -0.37      0.74 o 
   4   5  17        0.53        0.85      1.31 o 
  -4   6  17       25.68       27.26      1.08 o 
  -3   6  17        0.43        0.59      0.46 o 
  -2   6  17        8.58       10.79      0.96 o 
  -1   6  17      131.21      126.47      3.97 o 
   0   6  17       62.41       58.51      2.10 o 
   1   6  17       21.96       19.76      1.37 o 
   2   6  17       38.35       38.36      1.92 o 
   3   6  17       21.26       22.86      1.73 o 
   4   6  17        0.01        0.60      1.43 o 
  -4   7  17        2.19        2.55      0.59 o 
  -3   7  17        0.04        0.06      0.51 o 
  -2   7  17       25.18       26.14      1.40 o 
  -1   7  17       27.55       30.03      1.16 o 
   0   7  17      205.56      206.60      4.37 o 
   1   7  17       32.25       31.94      1.73 o 
   2   7  17        3.34        5.75      1.15 o 
   3   7  17       10.69       12.76      1.51 o 
  -3   8  17       42.81       52.65      2.08 o 
  -2   8  17        5.50        6.23      1.04 o 
  -1   8  17       30.31       34.69      4.12 o 
   0   8  17        1.41        1.77      0.73 o 
   1   8  17       13.60       10.23      1.26 o 
   2   8  17        0.23        0.65      0.82 o 
   3   8  17        0.25        0.61      1.07 o 
  -3   9  17       18.69       21.85      1.52 o 
  -2   9  17        1.83        1.47      0.71 o 
  -1   9  17        0.06        1.18      1.18 o 
   0   9  17       14.43       13.46      2.05 o 
   1   9  17        2.47        4.28      1.02 o 
   2   9  17        5.31        5.86      1.26 o 
  -1  10  17        0.04        0.32      1.13 o 
   0  10  17        6.95        9.58      1.99 o 
   1  10  17        2.94        3.15      1.48 o 
  -5   0  18        0.22       -0.82      0.68 o 
  -4   0  18        1.21        0.90      0.73 o 
  -3   0  18       16.28       12.74      1.25 o 
  -2   0  18      393.43      343.10      4.93 o 
  -1   0  18      119.24      119.52      2.31 o 
   0   0  18        0.36       -0.14      0.39 o 
   1   0  18       49.02       56.39      1.57 o 
   2   0  18       95.98       94.08      3.55 o 
   3   0  18       24.95       25.26      2.22 o 
   4   0  18        0.22       -0.11      1.07 o 
  -5   1  18        3.58        5.33      0.79 o 
  -4   1  18       28.29       24.87      1.18 o 
  -3   1  18       22.84       16.88      0.92 o 
  -2   1  18        0.18        0.46      0.31 o 
  -1   1  18       29.50       27.57      0.92 o 
   0   1  18       12.69       12.68      0.53 o 
   1   1  18       51.02       52.94      1.24 o 
   2   1  18        0.65        0.62      0.55 o 
   3   1  18        5.32        7.88      1.09 o 
   4   1  18        0.38        0.76      1.58 o 
  -5   2  18        2.00        2.90      0.69 o 
  -4   2  18        0.15       -0.17      0.43 o 
  -3   2  18       51.20       46.51      1.40 o 
  -2   2  18       23.41       22.29      0.93 o 
  -1   2  18        0.11       -0.35      0.29 o 
   0   2  18        5.98        5.78      0.49 o 
   1   2  18       15.89       16.47      0.92 o 
   2   2  18        3.86        3.30      0.58 o 
   3   2  18        7.16        5.24      0.95 o 
   4   2  18       13.38        9.16      1.89 o 
  -5   3  18        0.72        0.83      0.59 o 
  -4   3  18        3.40        5.38      0.77 o 
  -3   3  18        2.71        2.90      0.55 o 
  -2   3  18      155.59      151.57      2.42 o 
  -1   3  18      150.00      144.34      2.25 o 
   0   3  18        0.05        0.11      0.38 o 
   1   3  18       14.36       14.86      0.81 o 
   2   3  18       24.36       24.25      1.10 o 
   3   3  18       49.05       43.57      2.94 o 
   4   3  18        0.00       -0.83      1.13 o 
  -5   4  18        0.87       -0.39      0.51 o 
  -4   4  18        0.04       -0.12      0.49 o 
  -3   4  18        7.45        5.73      0.69 o 
  -2   4  18        3.68        2.62      0.64 o 
  -1   4  18      154.96      143.10      2.74 o 
   0   4  18       20.52       19.71      0.91 o 
   1   4  18       97.03       94.16      4.52 o 
   2   4  18       10.59       15.28      1.66 o 
   3   4  18        3.01        1.09      1.13 o 
   4   4  18        0.55       -0.78      1.22 o 
  -4   5  18       68.44       76.66      2.01 o 
  -3   5  18       11.80       11.83      0.88 o 
  -2   5  18       16.01       16.61      1.10 o 
  -1   5  18      138.32      134.70      2.71 o 
   0   5  18       21.07       19.83      1.34 o 
   1   5  18       23.92       20.89      1.57 o 
   2   5  18       47.98       53.53      2.91 o 
   3   5  18        3.55        5.12      1.58 o 
   4   5  18       10.15        8.63      2.10 o 
  -4   6  18        6.83        8.13      0.81 o 
  -3   6  18        9.58        7.90      0.80 o 
  -2   6  18       10.49        8.66      1.23 o 
  -1   6  18      221.24      223.39      4.30 o 
   0   6  18      100.00       91.09      3.21 o 
   1   6  18        6.91        6.33      0.99 o 
   2   6  18       24.02       16.66      1.45 o 
   3   6  18        0.73        0.26      0.84 o 
  -4   7  18        7.03       10.71      0.93 o 
  -3   7  18        0.00        0.56      0.52 o 
  -2   7  18       30.33       31.16      1.29 o 
  -1   7  18       34.07       38.35      1.31 o 
   0   7  18       21.84       27.95      1.76 o 
   1   7  18        2.19        3.44      0.87 o 
   2   7  18       21.24       17.56      1.54 o 
   3   7  18        4.20        1.78      1.00 o 
  -3   8  18        0.29        0.08      0.71 o 
  -2   8  18       22.03       21.13      1.36 o 
  -1   8  18        0.33       -0.27      0.89 o 
   0   8  18        4.37        6.65      1.06 o 
   1   8  18       21.40       28.44      4.35 o 
   2   8  18        1.01        1.83      0.94 o 
  -2   9  18        7.12       10.62      1.21 o 
  -1   9  18        9.90        6.69      1.68 o 
   0   9  18       12.94       11.09      1.98 o 
   1   9  18        3.26        2.62      1.55 o 
   2   9  18       12.25       14.21      1.65 o 
  -1  10  18        1.34        1.39      1.37 o 
   0  10  18        3.02        2.44      1.36 o 
  -5   1  19        0.24       -0.24      0.52 o 
  -4   1  19       29.48       28.35      1.26 o 
  -3   1  19       57.64       44.24      1.38 o 
  -2   1  19       78.62       76.51      1.64 o 
  -1   1  19        4.57        5.39      0.50 o 
   0   1  19      131.12      131.71      1.62 o 
   1   1  19       10.20       12.22      1.02 o 
   2   1  19        5.20        5.19      0.85 o 
   3   1  19        2.88        3.31      0.86 o 
   4   1  19        2.26        2.63      0.95 o 
  -5   2  19        0.07        0.16      0.59 o 
  -4   2  19        8.76        7.84      0.83 o 
  -3   2  19       48.47       38.28      1.29 o 
  -2   2  19       44.65       44.38      1.28 o 
  -1   2  19        5.17        3.78      0.56 o 
   0   2  19      249.14      242.29      2.97 o 
   1   2  19       25.79       24.63      1.59 o 
   2   2  19        0.96        1.05      0.60 o 
   3   2  19        2.69        3.23      0.86 o 
   4   2  19        4.14        2.48      1.39 o 
  -5   3  19        0.00       -0.35      0.54 o 
  -4   3  19       37.39       37.85      1.57 o 
  -3   3  19        0.48        0.28      0.42 o 
  -2   3  19      157.78      143.51      2.38 o 
  -1   3  19       62.90       61.64      1.76 o 
   0   3  19      184.74      183.34      2.43 o 
   1   3  19       44.81       47.64      3.04 o 
   2   3  19       12.98        7.38      1.51 o 
   3   3  19        0.81        0.60      1.09 o 
   4   3  19        0.06        0.18      1.24 o 
  -4   4  19        0.11        0.41      0.51 o 
  -3   4  19        0.95        1.15      0.48 o 
  -2   4  19        5.74        5.26      0.71 o 
  -1   4  19        1.78        1.14      0.56 o 
   0   4  19      194.25      191.78      4.63 o 
   1   4  19        8.63        7.22      0.87 o 
   2   4  19       90.58       85.87      2.63 o 
   3   4  19        0.94        2.34      1.31 o 
   4   4  19        1.27        1.30      1.40 o 
  -4   5  19        1.52        1.02      0.55 o 
  -3   5  19        1.52        1.05      0.50 o 
  -2   5  19        1.29        2.25      1.36 o 
  -1   5  19       67.43       63.83      2.02 o 
   0   5  19       66.77       72.42      2.38 o 
   1   5  19        0.57        0.37      0.63 o 
   2   5  19        8.23        8.71      1.52 o 
   3   5  19       15.21       15.79      2.26 o 
  -4   6  19        0.61        0.65      0.59 o 
  -3   6  19       25.12       29.89      1.48 o 
  -2   6  19      102.17      100.40      2.47 o 
  -1   6  19       46.32       53.42      1.75 o 
   0   6  19       53.26       49.29      2.06 o 
   1   6  19       29.83       25.34      2.67 o 
   2   6  19       12.63       11.49      1.36 o 
   3   6  19       12.74       10.56      1.42 o 
  -3   7  19       14.61       19.42      1.19 o 
  -2   7  19        6.30        6.06      0.76 o 
  -1   7  19      146.40      151.01      3.36 o 
   0   7  19        2.22        1.83      1.13 o 
   1   7  19        6.60        9.41      1.72 o 
   2   7  19        6.40        5.31      1.15 o 
   3   7  19        0.12       -1.15      0.77 o 
  -3   8  19       10.52       12.63      1.41 o 
  -2   8  19        0.14       -0.75      0.50 o 
   0   8  19       18.20       21.63      1.62 o 
   1   8  19        3.68        2.79      0.96 o 
   2   8  19        2.60        5.44      1.31 o 
  -2   9  19       12.42       15.80      1.32 o 
  -1   9  19        2.80        1.84      1.27 o 
   0   9  19        0.08       -1.04      0.94 o 
   1   9  19        6.86        9.80      1.39 o 
  -5   0  20        8.31       11.86      1.51 o 
  -4   0  20        0.83        1.00      0.72 o 
  -3   0  20      163.29      162.87      3.86 o 
  -2   0  20       41.93       29.47      2.75 o 
  -1   0  20        9.31        9.77      0.92 o 
   0   0  20      138.30      119.96      2.88 o 
   1   0  20      244.30      222.82      6.35 o 
   2   0  20       23.60       24.04      1.93 o 
   3   0  20       15.34       11.58      1.77 o 
   4   0  20        8.37        9.58      1.95 o 
  -5   1  20        1.93        3.02      0.72 o 
  -4   1  20        1.33        1.25      0.53 o 
  -3   1  20       33.33       30.24      1.95 o 
  -2   1  20        0.70        0.38      0.58 o 
  -1   1  20        2.08        1.85      0.41 o 
   0   1  20      126.26      122.46      1.91 o 
   1   1  20       86.73       88.41      2.41 o 
   2   1  20        1.53        0.93      1.03 o 
   3   1  20        1.04       -0.24      0.66 o 
   4   1  20        0.58        0.42      1.27 o 
  -5   2  20       12.44       16.54      1.21 o 
  -4   2  20        6.49        5.66      0.74 o 
  -3   2  20       26.26       19.89      1.03 o 
  -2   2  20      430.00      381.99      7.70 o 
  -1   2  20      238.39      236.79      4.59 o 
   0   2  20      170.18      163.63      2.70 o 
   1   2  20      126.04      118.81      2.37 o 
   2   2  20       11.79       10.30      1.03 o 
   3   2  20        6.39        9.81      1.78 o 
   4   2  20        0.11        0.24      1.19 o 
  -4   3  20       23.43       30.15      1.34 o 
  -3   3  20       15.79       13.06      0.92 o 
  -2   3  20        1.17        1.63      0.48 o 
  -1   3  20        7.39        7.98      0.82 o 
   0   3  20       51.49       51.14      1.24 o 
   1   3  20      185.10      181.06      7.01 o 
   2   3  20        5.11        4.93      0.90 o 
   3   3  20        3.20        4.23      1.39 o 
   4   3  20        0.65        2.69      1.52 o 
  -4   4  20        0.25        1.34      0.59 o 
  -3   4  20       12.20       12.32      0.99 o 
  -2   4  20        5.48        4.06      1.17 o 
  -1   4  20       19.04       15.68      1.24 o 
   0   4  20       13.19       15.32      1.01 o 
   1   4  20        2.98        3.71      0.82 o 
   2   4  20        0.67        0.17      0.86 o 
   3   4  20        4.38        3.85      1.46 o 
   4   4  20        1.68        3.17      1.61 o 
  -4   5  20        0.15        0.17      0.53 o 
  -3   5  20       13.49       15.13      0.99 o 
  -2   5  20        0.12       -0.70      0.47 o 
  -1   5  20       49.41       52.37      1.73 o 
   0   5  20       41.60       43.27      1.96 o 
   1   5  20       12.75       18.11      1.88 o 
   2   5  20       26.64       24.45      2.35 o 
   3   5  20       51.49       56.29      3.79 o 
  -4   6  20       16.10       17.38      1.55 o 
  -3   6  20       14.16       15.84      1.39 o 
  -2   6  20        0.84        0.11      0.68 o 
  -1   6  20       13.74       16.18      1.11 o 
   0   6  20        7.92       11.78      1.21 o 
   1   6  20        1.30        1.55      0.79 o 
   2   6  20        0.72       -0.92      0.67 o 
   3   6  20       11.91       11.00      2.16 o 
  -3   7  20       23.96       32.51      1.48 o 
  -2   7  20        0.65        1.38      0.58 o 
  -1   7  20        0.19        1.06      0.74 o 
   0   7  20        2.60        4.46      1.01 o 
   1   7  20        0.02       -0.50      0.73 o 
   2   7  20        0.13        0.58      1.27 o 
  -2   8  20       29.82       36.20      2.00 o 
  -1   8  20        1.03        2.35      1.31 o 
   0   8  20        8.68        6.32      1.88 o 
   1   8  20        7.63        8.83      1.31 o 
   2   8  20        4.18        6.67      2.84 o 
  -1   9  20        0.23       -0.54      1.06 o 
   0   9  20       38.43       35.04      3.15 o 
   1   9  20        0.07        0.33      0.87 o 
  -4   1  21       25.08       21.98      1.20 o 
  -3   1  21        4.26        5.86      0.71 o 
  -2   1  21       58.82       51.10      1.41 o 
  -1   1  21       13.71       10.39      0.64 o 
   0   1  21        3.97        2.97      0.52 o 
   1   1  21      211.12      216.66      5.31 o 
   2   1  21       30.00       28.68      1.54 o 
   3   1  21        2.20        1.92      0.89 o 
   4   1  21        8.54        8.19      1.92 o 
  -4   2  21        2.42        0.32      0.51 o 
  -3   2  21        3.57        2.36      0.56 o 
  -2   2  21       12.38        9.53      0.75 o 
  -1   2  21      335.48      337.13      5.27 o 
   0   2  21        3.99        4.79      0.59 o 
   1   2  21        1.71        1.91      0.59 o 
   2   2  21       32.89       29.45      1.52 o 
   3   2  21        9.18        9.48      1.78 o 
   4   2  21        2.05        0.53      1.27 o 
  -4   3  21       56.27       61.59      1.85 o 
  -3   3  21        1.39        1.39      0.53 o 
  -2   3  21        0.56        0.62      0.46 o 
  -1   3  21      234.43      221.56      3.71 o 
   0   3  21      143.18      140.29      2.33 o 
   1   3  21        0.00        0.02      0.62 o 
   2   3  21        3.61        4.00      1.25 o 
   3   3  21       11.93       12.42      2.04 o 
  -4   4  21       13.86       13.19      1.06 o 
  -3   4  21       14.78       16.22      1.02 o 
  -2   4  21        0.01        0.20      0.54 o 
  -1   4  21       16.35       16.57      1.09 o 
   0   4  21       16.04       16.22      1.04 o 
   1   4  21       12.12        7.82      1.06 o 
   2   4  21        3.21        3.19      0.88 o 
   3   4  21       10.59       11.92      2.08 o 
  -4   5  21        2.13        2.73      0.79 o 
  -3   5  21       37.64       43.83      2.15 o 
  -2   5  21       17.56       19.75      1.39 o 
  -1   5  21        2.49        2.19      0.62 o 
   0   5  21       12.73       12.06      1.21 o 
   1   5  21       15.25       14.43      1.32 o 
   2   5  21        1.61        2.57      0.90 o 
   3   5  21        0.74        0.60      1.34 o 
  -3   6  21        6.01        6.26      1.36 o 
  -2   6  21        0.89        0.22      0.58 o 
  -1   6  21       49.02       50.77      1.77 o 
   0   6  21        8.28        7.95      1.10 o 
   1   6  21       45.23       44.93      2.12 o 
   2   6  21        4.60        3.31      0.98 o 
   3   6  21        0.03        1.65      1.49 o 
  -3   7  21        4.31        3.50      0.75 o 
  -2   7  21        0.17        0.29      0.96 o 
  -1   7  21       60.10       62.93      3.68 o 
   0   7  21       34.15       32.72      1.87 o 
   1   7  21        1.23        1.13      0.86 o 
   2   7  21        0.32        0.83      1.54 o 
  -2   8  21        5.20        6.84      1.03 o 
  -1   8  21       34.82       38.59      2.04 o 
   0   8  21       14.06       14.25      1.48 o 
   1   8  21        5.37        3.73      1.05 o 
  -1   9  21        0.63        2.37      1.37 o 
   0   9  21        0.05        0.02      1.18 o 
  -4   0  22       13.07       19.41      1.98 o 
  -3   0  22       43.75       41.21      4.35 o 
  -2   0  22      194.52      162.88      3.75 o 
  -1   0  22        0.21       -0.19      0.82 o 
   0   0  22      182.32      183.89      6.54 o 
   1   0  22       66.23       69.42      3.17 o 
   2   0  22       56.51       51.52      2.85 o 
   3   0  22       12.05       12.90      1.98 o 
  -4   1  22        0.49        1.41      0.60 o 
  -3   1  22       10.50       10.54      0.87 o 
  -2   1  22        0.15       -0.13      0.59 o 
  -1   1  22       67.73       66.92      3.01 o 
   0   1  22        0.36        0.66      0.45 o 
   1   1  22        0.87        2.06      0.56 o 
   2   1  22       36.31       36.31      1.74 o 
   3   1  22        0.05        0.39      0.75 o 
  -4   2  22        1.44        0.11      0.55 o 
  -3   2  22       19.36       17.25      1.21 o 
  -2   2  22       19.53       21.77      1.02 o 
  -1   2  22       33.93       32.14      1.40 o 
   0   2  22        0.13        0.93      0.46 o 
   1   2  22       40.67       44.25      1.52 o 
   2   2  22       26.92       30.05      1.58 o 
   3   2  22       12.18        7.46      1.69 o 
  -4   3  22       14.08       17.45      1.17 o 
  -3   3  22        0.76        0.82      0.79 o 
  -2   3  22       20.24       22.71      1.05 o 
  -1   3  22        0.72        0.69      0.55 o 
   0   3  22       95.09       92.64      2.22 o 
   1   3  22        0.24        0.51      0.51 o 
   2   3  22        8.63        8.35      1.54 o 
   3   3  22        5.90        7.12      1.77 o 
  -4   4  22        0.06       -0.22      0.51 o 
  -3   4  22        9.70        8.49      0.86 o 
  -2   4  22        1.04        1.59      0.64 o 
  -1   4  22       60.30       63.73      1.91 o 
   0   4  22        0.81        0.47      0.56 o 
   1   4  22        3.59        3.12      0.89 o 
   2   4  22        0.76       -0.30      0.70 o 
   3   4  22        1.38       -0.59      1.04 o 
  -3   5  22       26.91       35.65      1.68 o 
  -2   5  22        2.51        3.16      0.79 o 
  -1   5  22        2.30        2.34      0.64 o 
   0   5  22       11.10       12.77      1.75 o 
   1   5  22        7.11        9.37      1.18 o 
   2   5  22        2.51        4.64      1.26 o 
   3   5  22        0.44        1.24      1.33 o 
  -3   6  22        7.95        8.77      0.96 o 
  -2   6  22        1.24        0.34      0.60 o 
  -1   6  22        5.23        6.34      1.43 o 
   0   6  22       59.82       64.08      2.51 o 
   1   6  22       30.83       35.83      1.99 o 
   2   6  22        1.74        2.39      2.88 o 
  -2   7  22        2.72        5.29      0.90 o 
  -1   7  22       46.58       45.93      5.45 o 
   0   7  22       86.74       87.12      2.97 o 
   1   7  22        2.35        4.56      1.61 o 
   2   7  22       10.03       13.66      1.95 o 
  -2   8  22        6.63        6.85      1.07 o 
  -1   8  22       10.74       12.34      1.41 o 
   0   8  22       14.96       14.55      1.52 o 
   1   8  22        0.16       -0.70      0.81 o 
  -4   1  23       14.30       20.72      1.26 o 
  -3   1  23       22.39       20.60      1.13 o 
  -2   1  23       15.28       17.10      0.95 o 
  -1   1  23      253.74      239.78      5.95 o 
   0   1  23       19.35       18.33      0.93 o 
   1   1  23      186.00      175.76      3.88 o 
   2   1  23       28.97       26.05      1.83 o 
   3   1  23        4.17        2.55      1.31 o 
  -4   2  23        9.45       11.21      1.02 o 
  -3   2  23       11.18       10.28      0.90 o 
  -2   2  23       17.66       17.04      0.97 o 
  -1   2  23       18.11       19.37      1.17 o 
   0   2  23        1.08        0.90      0.49 o 
   1   2  23       20.53       22.31      1.17 o 
   2   2  23        1.92        1.34      0.73 o 
   3   2  23       16.37       17.17      2.31 o 
  -4   3  23        0.18        0.47      0.60 o 
  -3   3  23       16.33       15.10      1.02 o 
  -2   3  23        2.55        1.64      0.60 o 
  -1   3  23        4.27        4.12      0.74 o 
   0   3  23        7.09        8.99      0.90 o 
   1   3  23        0.07        0.99      0.53 o 
   2   3  23        0.58        1.60      1.09 o 
   3   3  23        2.80        2.23      1.40 o 
  -3   4  23        0.40        0.18      0.54 o 
  -2   4  23        0.37       -0.32      0.47 o 
  -1   4  23        9.87        9.82      0.96 o 
   0   4  23       37.11       38.53      2.69 o 
   1   4  23       10.25        9.37      1.17 o 
   2   4  23        3.81        0.89      1.09 o 
   3   4  23        0.35       -0.42      1.18 o 
  -3   5  23       12.93       16.82      1.32 o 
  -2   5  23        2.38        2.56      1.08 o 
  -1   5  23        0.00       -0.76      0.51 o 
   0   5  23       16.35       16.29      1.44 o 
   1   5  23       27.60       29.70      1.77 o 
   2   5  23        9.93       11.86      1.43 o 
  -3   6  23       14.14       18.12      1.46 o 
  -2   6  23       18.94       24.14      1.43 o 
  -1   6  23        0.56        0.88      0.76 o 
   0   6  23       19.33       18.37      1.54 o 
   1   6  23       27.84       36.62      2.05 o 
   2   6  23        0.23        1.16      0.93 o 
  -2   7  23        0.02       -0.08      0.64 o 
  -1   7  23        1.12        0.70      1.46 o 
   0   7  23        8.80       10.35      1.36 o 
   1   7  23        2.34        1.67      0.95 o 
  -1   8  23       11.37       14.45      1.51 o 
   0   8  23        0.01        0.41      0.90 o 
  -4   0  24        1.11        1.16      1.69 o 
  -3   0  24        0.11        0.18      0.69 o 
  -2   0  24        7.90        7.51      1.08 o 
  -1   0  24        0.27       -0.73      0.49 o 
   0   0  24        3.07        2.46      1.65 o 
   1   0  24        4.36        4.56      1.25 o 
   2   0  24      107.51      113.25      4.44 o 
   3   0  24        0.57        2.54      1.34 o 
  -4   1  24        0.16       -0.84      0.56 o 
  -3   1  24        0.24        0.08      0.52 o 
  -2   1  24        0.44        0.72      0.63 o 
  -1   1  24       44.67       45.64      1.28 o 
   0   1  24       40.87       42.17      1.33 o 
   1   1  24       20.41       22.93      2.01 o 
   2   1  24       22.26       26.34      1.77 o 
   3   1  24        0.16        0.41      0.82 o 
  -4   2  24       51.12       68.54      2.07 o 
  -3   2  24        3.98        6.08      1.11 o 
  -2   2  24        2.78        2.82      0.97 o 
  -1   2  24        5.51        6.60      0.85 o 
   0   2  24       80.67       78.07      2.10 o 
   1   2  24       33.88       32.04      1.36 o 
   2   2  24       36.35       40.37      2.91 o 
   3   2  24        0.14       -1.66      1.13 o 
  -3   3  24        8.64       16.40      1.08 o 
  -2   3  24        0.92       -0.25      0.50 o 
  -1   3  24        8.58        7.46      0.91 o 
   0   3  24       13.28       13.13      1.02 o 
   1   3  24        0.09       -0.29      0.51 o 
   3   3  24        2.09        3.46      1.49 o 
  -3   4  24        7.16       10.68      1.13 o 
  -2   4  24        2.75        2.60      0.63 o 
  -1   4  24        1.04        1.24      0.61 o 
   0   4  24        0.53        0.37      0.71 o 
   1   4  24        2.54        2.20      1.15 o 
   2   4  24        0.48        1.30      1.06 o 
  -3   5  24        8.24       11.96      1.23 o 
  -2   5  24        4.87        4.23      0.86 o 
  -1   5  24       18.58       18.38      2.29 o 
   0   5  24       42.94       45.31      3.84 o 
   1   5  24       39.94       45.41      2.18 o 
   2   5  24        1.41        0.83      0.87 o 
  -2   6  24        9.22       15.23      1.26 o 
  -1   6  24        0.69        1.27      0.88 o 
   0   6  24        0.95        2.89      1.06 o 
   1   6  24        0.55        0.86      0.87 o 
   2   6  24        0.00        0.24      0.87 o 
  -2   7  24        5.38        8.01      1.06 o 
  -1   7  24       22.33       28.51      6.25 o 
   0   7  24       23.89       32.70      2.36 o 
   1   7  24        1.72        0.78      0.94 o 
  -3   1  25       10.53       10.96      0.96 o 
  -2   1  25        0.21       -0.50      0.44 o 
  -1   1  25        2.88        4.03      0.66 o 
   0   1  25        8.65        7.91      0.76 o 
   1   1  25        9.26       10.51      1.20 o 
   2   1  25       12.59       17.10      1.43 o 
   3   1  25        4.91        2.23      1.00 o 
  -3   2  25       28.89       35.82      1.74 o 
  -2   2  25        9.24        8.37      0.97 o 
  -1   2  25       21.60       16.60      0.90 o 
   0   2  25       26.49       28.86      1.39 o 
   1   2  25       20.26       20.49      1.18 o 
   2   2  25        0.08        0.51      0.71 o 
  -3   3  25       71.00       76.79      3.12 o 
  -2   3  25       13.22       11.09      0.95 o 
  -1   3  25        0.10        0.47      0.58 o 
   0   3  25        0.95        1.47      0.68 o 
   1   3  25        2.04        3.61      0.92 o 
   2   3  25        3.18        2.66      1.27 o 
  -3   4  25        8.58        9.49      1.37 o 
  -2   4  25        8.74       11.71      1.41 o 
  -1   4  25        8.80       11.95      1.08 o 
   0   4  25        9.48        8.75      1.20 o 
   1   4  25       22.76       25.69      5.21 o 
   2   4  25        2.70        2.40      1.36 o 
  -2   5  25       14.57       18.47      1.34 o 
  -1   5  25        4.57        6.30      1.15 o 
   0   5  25        1.20        1.98      0.84 o 
   1   5  25        5.04        8.46      1.29 o 
   2   5  25        0.19        0.29      1.12 o 
  -2   6  25        4.69        4.89      0.92 o 
  -1   6  25        4.79        8.30      1.29 o 
   0   6  25       18.56       23.60      1.78 o 
   1   6  25       13.48       13.44      1.51 o 
  -1   7  25        0.22        0.71      0.84 o 
   0   7  25       12.22       11.19      1.47 o 
  -3   0  26        0.17       -0.64      0.72 o 
  -2   0  26       18.56       22.36      1.63 o 
  -1   0  26        5.36        4.74      1.03 o 
   0   0  26       80.89       91.57      2.86 o 
   1   0  26       35.55       39.22      2.75 o 
   2   0  26       15.07       10.32      1.75 o 
  -3   1  26       15.73       17.09      1.15 o 
  -2   1  26        0.74        0.43      0.56 o 
  -1   1  26       37.36       41.72      1.56 o 
   0   1  26        0.67        1.31      0.64 o 
   1   1  26        0.08        0.94      0.76 o 
   2   1  26        2.14        1.08      0.85 o 
  -3   2  26        6.77        4.89      0.79 o 
  -2   2  26       21.92       22.04      1.36 o 
  -1   2  26       59.65       58.29      1.51 o 
   0   2  26        8.14        7.39      0.90 o 
   1   2  26       20.23       19.80      1.65 o 
   2   2  26       12.79       10.25      1.90 o 
  -3   3  26        9.53       11.29      1.21 o 
  -2   3  26        0.23        1.10      0.92 o 
  -1   3  26        9.48       10.80      1.11 o 
   0   3  26        5.77        5.31      0.83 o 
   1   3  26        0.85        1.83      0.85 o 
   2   3  26        0.15        1.09      1.12 o 
  -2   4  26        1.67        2.12      0.67 o 
  -1   4  26        0.67        0.85      0.73 o 
   0   4  26        9.72       10.69      1.31 o 
   1   4  26        0.00        1.06      0.87 o 
   2   4  26       18.94       24.15      2.60 o 
  -2   5  26       11.89       13.51      1.09 o 
  -1   5  26        5.03        6.75      1.17 o 
   0   5  26        1.67        2.88      0.96 o 
   1   5  26        9.37       13.57      2.82 o 
  -1   6  26        3.20        3.37      1.02 o 
   0   6  26        0.85        1.46      1.31 o 
  -3   1  27        8.46        7.64      1.40 o 
  -2   1  27        5.29        4.24      0.76 o 
  -1   1  27        0.44        1.26      0.59 o 
   0   1  27        0.37        0.89      0.63 o 
   1   1  27        1.92        1.54      1.31 o 
   2   1  27        3.96        2.97      0.92 o 
  -3   2  27        2.32        3.19      0.75 o 
  -2   2  27       36.53       40.90      1.54 o 
  -1   2  27        2.82        5.46      0.69 o 
   0   2  27       37.72       37.19      1.60 o 
   1   2  27        0.40        1.69      0.92 o 
   2   2  27        1.10        0.18      1.09 o 
  -2   3  27       10.35       12.34      1.06 o 
  -1   3  27        2.72        1.91      0.66 o 
   0   3  27        0.56        1.04      0.66 o 
   1   3  27        2.45        3.34      1.31 o 
  -2   4  27        8.26       14.96      1.26 o 
  -1   4  27        0.36       -0.94      0.93 o 
   0   4  27        6.67        6.69      1.19 o 
   1   4  27       21.58       27.32      1.85 o 
  -1   5  27        1.38        0.83      0.84 o 
   0   5  27        0.15        0.54      0.88 o 
  -2   0  28        0.01       -0.49      0.76 o 
  -1   0  28        0.80        0.31      0.80 o 
   0   0  28       45.39       42.26      3.00 o 
   1   0  28       21.74       17.72      2.11 o 
  -2   1  28        1.23        2.12      0.68 o 
  -1   1  28        0.75        0.41      0.61 o 
   0   1  28       10.96       12.52      1.10 o 
   1   1  28        3.24        3.40      0.94 o 
  -2   2  28        3.22        4.92      0.82 o 
  -1   2  28        4.63        7.01      0.76 o 
   0   2  28        5.26        5.01      0.85 o 
   1   2  28        3.01        2.59      0.92 o 
  -2   3  28        0.30        0.57      0.61 o 
  -1   3  28        0.47        0.89      0.63 o 
   0   3  28        0.21        1.60      0.67 o 
   1   3  28       10.03       10.88      1.86 o 
  -1   4  28        0.90        0.24      0.78 o 
   0   4  28        0.66        0.57      0.87 o 
  -2   1  29        4.25        4.61      0.85 o 
  -1   1  29        3.69        4.97      0.80 o 
   0   1  29        0.64        0.42      0.65 o 
   1   1  29        0.58        0.24      0.78 o 
  -1   2  29        0.02        0.07      0.59 o 
   0   2  29        0.57        0.40      0.65 o 
  -1   3  29        6.72        6.42      0.85 o 
   0   3  29        6.37        9.53      1.06 o 
                                                 
